# Supplementary material for: Palladium-catalyzed asymmetric hydrogenation of lactones under base-free conditions
Source: Chem Sci. 2024 Jun 12;15(28):11038–42. doi: 10.1039/d4sc01890g (PMC11253110; doi:10.1039/d4sc01890g)
Supplement: SC-015-D4SC01890G-s002 [file SC-015-D4SC01890G-s002.cif]

# Electronic Supplementary Material (ESI) for Chemical Science.
# This journal is © The Royal Society of Chemistry 2024

####################################################################### 
# 
# This file contains crystal structure data downloaded from the 
# Cambridge Structural Database (CSD) hosted by the Cambridge 
# Crystallographic Data Centre (CCDC).
# 
# Full information about CCDC data access policies and citation 
# guidelines are available at http://www.ccdc.cam.ac.uk/access/V1 
# 
# Audit and citation data items may have been added by the CCDC. 
# Please retain this information to preserve the provenance of 
# this file and to allow appropriate attribution of the data. 
# 
#######################################################################

data_cu_d8v23129_0m
_database_code_depnum_ccdc_archive 'CCDC 2247354'
loop_
_audit_author_name
_audit_author_address
'Han Wang'
;Dalian University of Technology
China
;
_audit_update_record             
;
2023-03-09 deposited with the CCDC.	2024-06-11 downloaded from the CCDC.
;

_audit_creation_method           SHELXL-2013
_chemical_name_systematic        
; 
 ? 
;
_chemical_name_common            ?
_chemical_melting_point          ?
_chemical_formula_moiety         ?
_chemical_formula_sum            'C16 H18 O4'
_chemical_formula_weight         274.30

loop_
_atom_type_symbol
_atom_type_description
_atom_type_scat_dispersion_real
_atom_type_scat_dispersion_imag
_atom_type_scat_source
C C 0.0181 0.0091 'International Tables Vol C Tables 4.2.6.8 and 6.1.1.4'
H H 0.0000 0.0000 'International Tables Vol C Tables 4.2.6.8 and 6.1.1.4'
O O 0.0492 0.0322 'International Tables Vol C Tables 4.2.6.8 and 6.1.1.4'

_space_group_crystal_system      orthorhombic
_space_group_IT_number           19
_space_group_name_H-M_alt        'P 21 21 21'
_space_group_name_Hall           'P 2ac 2ab'

_shelx_space_group_comment       
; 
The symmetry employed for this shelxl refinement is uniquely defined 
by the following loop, which should always be used as a source of 
symmetry information in preference to the above space-group names. 
They are only intended as comments. 
;

loop_
_space_group_symop_operation_xyz
'x, y, z'
'-x+1/2, -y, z+1/2'
'-x, y+1/2, -z+1/2'
'x+1/2, -y+1/2, -z'

_cell_length_a                   7.0614(3)
_cell_length_b                   10.6993(4)
_cell_length_c                   18.6749(8)
_cell_angle_alpha                90
_cell_angle_beta                 90
_cell_angle_gamma                90
_cell_volume                     1410.93(10)
_cell_formula_units_Z            4
_cell_measurement_temperature    293(2)
_cell_measurement_reflns_used    4683
_cell_measurement_theta_min      9.527
_cell_measurement_theta_max      138.752

_exptl_crystal_description       prismatic
_exptl_crystal_colour            colorless
_exptl_crystal_density_meas      ?
_exptl_crystal_density_method    ?
_exptl_crystal_density_diffrn    1.291
_exptl_crystal_F_000             584
_exptl_transmission_factor_min   ?
_exptl_transmission_factor_max   ?
_exptl_crystal_size_max          0.180
_exptl_crystal_size_mid          0.140
_exptl_crystal_size_min          0.100
_exptl_absorpt_coefficient_mu    0.756
_shelx_estimated_absorpt_T_min   0.876
_shelx_estimated_absorpt_T_max   0.928
_exptl_absorpt_correction_type   multi-scan
_exptl_absorpt_correction_T_min  0.4628
_exptl_absorpt_correction_T_max  0.7533
_exptl_absorpt_process_details   sadabs

_exptl_special_details           
; 
 ? 
;

_diffrn_ambient_temperature      293(2)
_diffrn_radiation_wavelength     1.54178
_diffrn_radiation_type           CuK\a
_diffrn_source                   ?
_diffrn_measurement_device_type  'Bruker APEX-II CCD'
_diffrn_measurement_method       '\f and \w scans'
_diffrn_detector_area_resol_mean ?
_diffrn_reflns_number            9206
_diffrn_reflns_av_unetI/netI     0.0519
_diffrn_reflns_av_R_equivalents  0.0598
_diffrn_reflns_limit_h_min       -8
_diffrn_reflns_limit_h_max       8
_diffrn_reflns_limit_k_min       -12
_diffrn_reflns_limit_k_max       12
_diffrn_reflns_limit_l_min       -22
_diffrn_reflns_limit_l_max       20
_diffrn_reflns_theta_min         4.763
_diffrn_reflns_theta_max         67.464
_diffrn_reflns_theta_full        67.679
_diffrn_measured_fraction_theta_max 0.986
_diffrn_measured_fraction_theta_full 0.981
_diffrn_reflns_Laue_measured_fraction_max 0.986
_diffrn_reflns_Laue_measured_fraction_full 0.981
_diffrn_reflns_point_group_measured_fraction_max 0.987
_diffrn_reflns_point_group_measured_fraction_full 0.981
_reflns_number_total             2510
_reflns_number_gt                2256
_reflns_threshold_expression     'I > 2\s(I)'
_reflns_Friedel_coverage         0.707
_reflns_Friedel_fraction_max     0.988
_reflns_Friedel_fraction_full    0.981

_reflns_special_details          
; 
 Reflections were merged by SHELXL according to the crystal 
 class for the calculation of statistics and refinement. 
  
 _reflns_Friedel_fraction is defined as the number of unique 
 Friedel pairs measured divided by the number that would be 
 possible theoretically, ignoring centric projections and 
 systematic absences. 
;

_computing_data_collection       'Bruker APEX2'
_computing_cell_refinement       'Bruker SAINT'
_computing_data_reduction        'Bruker SAINT'
_computing_structure_solution    'SHELXS-97 (Sheldrick 2008)'
_computing_structure_refinement  'SHELXL-2013 (Sheldrick, 2013)'
_computing_molecular_graphics    'Bruker SHELXTL'
_computing_publication_material  'Bruker SHELXTL'

_refine_special_details          
; 
 ? 
;
_refine_ls_structure_factor_coef Fsqd
_refine_ls_matrix_type           full
_refine_ls_weighting_scheme      calc
_refine_ls_weighting_details     
'w=1/[\s^2^(Fo^2^)+(0.0706P)^2^+0.1041P] where P=(Fo^2^+2Fc^2^)/3'
_atom_sites_solution_primary     ?
_atom_sites_solution_secondary   ?
_atom_sites_solution_hydrogens   geom
_refine_ls_hydrogen_treatment    constr
_refine_ls_extinction_method     SHELXL
_refine_ls_extinction_coef       0.029(5)
_refine_ls_extinction_expression Fc^*^=kFc[1+0.001xFc^2^\l^3^/sin(2\q)]^-1/4^
_refine_ls_abs_structure_details 
; 
 Flack x determined using 865 quotients [(I+)-(I-)]/[(I+)+(I-)] 
 (Parsons and Flack (2004), Acta Cryst. A60, s61). 
;
_refine_ls_abs_structure_Flack   0.05(15)
_chemical_absolute_configuration ad
_refine_ls_number_reflns         2510
_refine_ls_number_parameters     185
_refine_ls_number_restraints     0
_refine_ls_R_factor_all          0.0519
_refine_ls_R_factor_gt           0.0464
_refine_ls_wR_factor_ref         0.1296
_refine_ls_wR_factor_gt          0.1241
_refine_ls_goodness_of_fit_ref   1.073
_refine_ls_restrained_S_all      1.073
_refine_ls_shift/su_max          0.007
_refine_ls_shift/su_mean         0.001

loop_
_atom_site_label
_atom_site_type_symbol
_atom_site_fract_x
_atom_site_fract_y
_atom_site_fract_z
_atom_site_U_iso_or_equiv
_atom_site_adp_type
_atom_site_occupancy
_atom_site_site_symmetry_order
_atom_site_calc_flag
_atom_site_refinement_flags_posn
_atom_site_refinement_flags_adp
_atom_site_refinement_flags_occupancy
_atom_site_disorder_assembly
_atom_site_disorder_group
O1 O 0.2692(3) 0.5973(2) 0.48723(13) 0.0669(6) Uani 1 1 d . . . . .
H1 H 0.1612 0.6128 0.4738 0.100 Uiso 1 1 calc R U . . .
O2 O 0.4423(3) 0.80462(19) 0.56632(12) 0.0636(6) Uani 1 1 d . . . . .
H2 H 0.4047 0.7672 0.5307 0.095 Uiso 1 1 calc R U . . .
O3 O 0.9266(3) 0.6724(2) 0.59758(15) 0.0787(8) Uani 1 1 d . . . . .
O4 O 0.7887(3) 0.7832(2) 0.68355(13) 0.0771(8) Uani 1 1 d . . . . .
C1 C 0.2704(4) 0.4864(3) 0.52367(15) 0.0518(7) Uani 1 1 d . . . . .
C2 C 0.1111(4) 0.4074(3) 0.52032(17) 0.0615(8) Uani 1 1 d . . . . .
H2A H 0.0044 0.4314 0.4945 0.074 Uiso 1 1 calc R U . . .
C3 C 0.1143(5) 0.2957(3) 0.55509(18) 0.0665(9) Uani 1 1 d . . . . .
H3 H 0.0093 0.2435 0.5525 0.080 Uiso 1 1 calc R U . . .
C4 C 0.2725(5) 0.2578(3) 0.59473(16) 0.0607(8) Uani 1 1 d . . . . .
C5 C 0.2820(8) 0.1397(3) 0.6290(2) 0.0861(13) Uani 1 1 d . . . . .
H5 H 0.1798 0.0853 0.6255 0.103 Uiso 1 1 calc R U . . .
C6 C 0.4382(10) 0.1044(4) 0.6670(2) 0.1035(17) Uani 1 1 d . . . . .
H6 H 0.4420 0.0264 0.6890 0.124 Uiso 1 1 calc R U . . .
C7 C 0.5899(8) 0.1845(4) 0.6726(2) 0.0965(14) Uani 1 1 d . . . . .
H7 H 0.6947 0.1603 0.6994 0.116 Uiso 1 1 calc R U . . .
C8 C 0.5907(6) 0.2993(3) 0.63967(19) 0.0707(9) Uani 1 1 d . . . . .
H8 H 0.6957 0.3511 0.6441 0.085 Uiso 1 1 calc R U . . .
C9 C 0.4329(4) 0.3390(2) 0.59920(15) 0.0521(7) Uani 1 1 d . . . . .
C10 C 0.4292(4) 0.4553(2) 0.56178(14) 0.0474(6) Uani 1 1 d . . . . .
C11 C 0.5982(4) 0.5421(3) 0.56259(16) 0.0517(6) Uani 1 1 d . . . . .
H11A H 0.5982 0.5913 0.5190 0.062 Uiso 1 1 calc R U . . .
H11B H 0.7132 0.4925 0.5631 0.062 Uiso 1 1 calc R U . . .
C12 C 0.5995(4) 0.6304(2) 0.62715(15) 0.0476(6) Uani 1 1 d . . . . .
H12 H 0.5843 0.5786 0.6701 0.057 Uiso 1 1 calc R U . . .
C13 C 0.4369(4) 0.7234(3) 0.62647(16) 0.0530(7) Uani 1 1 d . . . . .
H13A H 0.3180 0.6780 0.6263 0.064 Uiso 1 1 calc R U . . .
H13B H 0.4415 0.7730 0.6699 0.064 Uiso 1 1 calc R U . . .
C14 C 0.7904(4) 0.6959(3) 0.63341(16) 0.0532(7) Uani 1 1 d . . . . .
C15 C 0.9627(6) 0.8529(5) 0.6936(3) 0.1111(18) Uani 1 1 d . . . . .
H15A H 1.0669 0.7955 0.7016 0.133 Uiso 1 1 calc R U . . .
H15B H 0.9902 0.9013 0.6509 0.133 Uiso 1 1 calc R U . . .
C16 C 0.9433(7) 0.9351(4) 0.7540(2) 0.0909(13) Uani 1 1 d . . . . .
H16A H 0.8351 0.9881 0.7473 0.136 Uiso 1 1 calc R U . . .
H16B H 1.0551 0.9856 0.7584 0.136 Uiso 1 1 calc R U . . .
H16C H 0.9268 0.8865 0.7968 0.136 Uiso 1 1 calc R U . . .

loop_
_atom_site_aniso_label
_atom_site_aniso_U_11
_atom_site_aniso_U_22
_atom_site_aniso_U_33
_atom_site_aniso_U_23
_atom_site_aniso_U_13
_atom_site_aniso_U_12
O1 0.0715(13) 0.0588(12) 0.0705(13) 0.0107(11) -0.0133(11) -0.0043(10)
O2 0.0728(13) 0.0495(11) 0.0685(13) 0.0053(10) -0.0049(11) 0.0026(10)
O3 0.0489(11) 0.0840(16) 0.1032(18) -0.0261(14) 0.0111(12) -0.0090(11)
O4 0.0586(12) 0.0844(17) 0.0883(16) -0.0306(14) 0.0120(11) -0.0244(11)
C1 0.0565(14) 0.0487(14) 0.0502(15) -0.0028(12) 0.0009(12) -0.0035(11)
C2 0.0562(15) 0.0658(18) 0.0624(17) -0.0134(15) -0.0025(14) -0.0091(13)
C3 0.0725(19) 0.0636(19) 0.0633(18) -0.0199(16) 0.0088(16) -0.0261(15)
C4 0.087(2) 0.0444(15) 0.0510(15) -0.0097(13) 0.0148(15) -0.0148(14)
C5 0.145(4) 0.0512(18) 0.063(2) -0.0073(17) 0.024(2) -0.028(2)
C6 0.196(5) 0.0503(19) 0.065(2) 0.0073(18) 0.004(3) 0.005(3)
C7 0.153(4) 0.061(2) 0.075(3) 0.0008(19) -0.022(3) 0.023(3)
C8 0.092(2) 0.0509(16) 0.069(2) -0.0049(16) -0.0125(18) 0.0096(16)
C9 0.0692(16) 0.0405(13) 0.0467(14) -0.0071(11) 0.0041(13) 0.0004(12)
C10 0.0510(13) 0.0418(13) 0.0495(14) -0.0054(11) 0.0045(11) -0.0039(11)
C11 0.0486(13) 0.0494(14) 0.0572(15) -0.0041(12) 0.0062(12) -0.0041(11)
C12 0.0450(13) 0.0454(13) 0.0523(14) 0.0011(12) 0.0017(11) -0.0065(10)
C13 0.0531(14) 0.0489(14) 0.0570(15) -0.0035(13) 0.0044(12) -0.0019(11)
C14 0.0511(14) 0.0514(15) 0.0572(16) 0.0003(14) -0.0014(13) -0.0062(12)
C15 0.076(3) 0.122(4) 0.135(4) -0.059(3) 0.017(2) -0.049(3)
C16 0.100(3) 0.083(2) 0.089(3) -0.006(2) -0.013(2) -0.030(2)

_geom_special_details            
; 
 All esds (except the esd in the dihedral angle between two l.s. planes) 
 are estimated using the full covariance matrix.  The cell esds are taken 
 into account individually in the estimation of esds in distances, angles 
 and torsion angles; correlations between esds in cell parameters are only 
 used when they are defined by crystal symmetry.  An approximate (isotropic) 
 treatment of cell esds is used for estimating esds involving l.s. planes. 
;

loop_
_geom_bond_atom_site_label_1
_geom_bond_atom_site_label_2
_geom_bond_distance
_geom_bond_site_symmetry_2
_geom_bond_publ_flag
O1 C1 1.367(3) . ?
O1 H1 0.8200 . ?
O2 C13 1.421(3) . ?
O2 H2 0.8200 . ?
O3 C14 1.198(4) . ?
O4 C14 1.323(4) . ?
O4 C15 1.449(4) . ?
C1 C10 1.369(4) . ?
C1 C2 1.409(4) . ?
C2 C3 1.360(5) . ?
C2 H2A 0.9300 . ?
C3 C4 1.400(5) . ?
C3 H3 0.9300 . ?
C4 C5 1.417(5) . ?
C4 C9 1.430(4) . ?
C5 C6 1.365(7) . ?
C5 H5 0.9300 . ?
C6 C7 1.376(7) . ?
C6 H6 0.9300 . ?
C7 C8 1.373(5) . ?
C7 H7 0.9300 . ?
C8 C9 1.412(5) . ?
C8 H8 0.9300 . ?
C9 C10 1.428(4) . ?
C10 C11 1.512(3) . ?
C11 C12 1.532(4) . ?
C11 H11A 0.9700 . ?
C11 H11B 0.9700 . ?
C12 C13 1.520(4) . ?
C12 C14 1.523(4) . ?
C12 H12 0.9800 . ?
C13 H13A 0.9700 . ?
C13 H13B 0.9700 . ?
C15 C16 1.438(6) . ?
C15 H15A 0.9700 . ?
C15 H15B 0.9700 . ?
C16 H16A 0.9600 . ?
C16 H16B 0.9600 . ?
C16 H16C 0.9600 . ?

loop_
_geom_angle_atom_site_label_1
_geom_angle_atom_site_label_2
_geom_angle_atom_site_label_3
_geom_angle
_geom_angle_site_symmetry_1
_geom_angle_site_symmetry_3
_geom_angle_publ_flag
C1 O1 H1 109.5 . . ?
C13 O2 H2 109.5 . . ?
C14 O4 C15 116.6(3) . . ?
O1 C1 C10 118.3(3) . . ?
O1 C1 C2 119.6(3) . . ?
C10 C1 C2 122.1(3) . . ?
C3 C2 C1 119.5(3) . . ?
C3 C2 H2A 120.2 . . ?
C1 C2 H2A 120.2 . . ?
C2 C3 C4 121.4(3) . . ?
C2 C3 H3 119.3 . . ?
C4 C3 H3 119.3 . . ?
C3 C4 C5 122.3(3) . . ?
C3 C4 C9 119.1(3) . . ?
C5 C4 C9 118.5(3) . . ?
C6 C5 C4 121.3(4) . . ?
C6 C5 H5 119.3 . . ?
C4 C5 H5 119.3 . . ?
C5 C6 C7 119.7(4) . . ?
C5 C6 H6 120.1 . . ?
C7 C6 H6 120.1 . . ?
C8 C7 C6 121.7(4) . . ?
C8 C7 H7 119.1 . . ?
C6 C7 H7 119.1 . . ?
C7 C8 C9 120.4(4) . . ?
C7 C8 H8 119.8 . . ?
C9 C8 H8 119.8 . . ?
C8 C9 C10 122.6(3) . . ?
C8 C9 C4 118.2(3) . . ?
C10 C9 C4 119.1(3) . . ?
C1 C10 C9 118.8(2) . . ?
C1 C10 C11 120.2(3) . . ?
C9 C10 C11 121.0(2) . . ?
C10 C11 C12 113.0(2) . . ?
C10 C11 H11A 109.0 . . ?
C12 C11 H11A 109.0 . . ?
C10 C11 H11B 109.0 . . ?
C12 C11 H11B 109.0 . . ?
H11A C11 H11B 107.8 . . ?
C13 C12 C14 111.6(2) . . ?
C13 C12 C11 113.1(2) . . ?
C14 C12 C11 110.5(2) . . ?
C13 C12 H12 107.1 . . ?
C14 C12 H12 107.1 . . ?
C11 C12 H12 107.1 . . ?
O2 C13 C12 112.8(2) . . ?
O2 C13 H13A 109.0 . . ?
C12 C13 H13A 109.0 . . ?
O2 C13 H13B 109.0 . . ?
C12 C13 H13B 109.0 . . ?
H13A C13 H13B 107.8 . . ?
O3 C14 O4 123.4(3) . . ?
O3 C14 C12 124.8(3) . . ?
O4 C14 C12 111.8(2) . . ?
C16 C15 O4 109.6(4) . . ?
C16 C15 H15A 109.7 . . ?
O4 C15 H15A 109.7 . . ?
C16 C15 H15B 109.7 . . ?
O4 C15 H15B 109.7 . . ?
H15A C15 H15B 108.2 . . ?
C15 C16 H16A 109.5 . . ?
C15 C16 H16B 109.5 . . ?
H16A C16 H16B 109.5 . . ?
C15 C16 H16C 109.5 . . ?
H16A C16 H16C 109.5 . . ?
H16B C16 H16C 109.5 . . ?

loop_
_geom_torsion_atom_site_label_1
_geom_torsion_atom_site_label_2
_geom_torsion_atom_site_label_3
_geom_torsion_atom_site_label_4
_geom_torsion
_geom_torsion_site_symmetry_1
_geom_torsion_site_symmetry_2
_geom_torsion_site_symmetry_3
_geom_torsion_site_symmetry_4
_geom_torsion_publ_flag
O1 C1 C2 C3 178.3(3) . . . . ?
C10 C1 C2 C3 -0.8(4) . . . . ?
C1 C2 C3 C4 0.5(4) . . . . ?
C2 C3 C4 C5 -177.4(3) . . . . ?
C2 C3 C4 C9 0.7(4) . . . . ?
C3 C4 C5 C6 179.6(3) . . . . ?
C9 C4 C5 C6 1.5(5) . . . . ?
C4 C5 C6 C7 0.1(6) . . . . ?
C5 C6 C7 C8 -1.2(7) . . . . ?
C6 C7 C8 C9 0.6(6) . . . . ?
C7 C8 C9 C10 -177.7(3) . . . . ?
C7 C8 C9 C4 1.1(5) . . . . ?
C3 C4 C9 C8 179.7(3) . . . . ?
C5 C4 C9 C8 -2.1(4) . . . . ?
C3 C4 C9 C10 -1.4(4) . . . . ?
C5 C4 C9 C10 176.7(3) . . . . ?
O1 C1 C10 C9 -179.1(2) . . . . ?
C2 C1 C10 C9 0.0(4) . . . . ?
O1 C1 C10 C11 -0.4(4) . . . . ?
C2 C1 C10 C11 178.8(3) . . . . ?
C8 C9 C10 C1 179.9(3) . . . . ?
C4 C9 C10 C1 1.1(4) . . . . ?
C8 C9 C10 C11 1.1(4) . . . . ?
C4 C9 C10 C11 -177.7(3) . . . . ?
C1 C10 C11 C12 94.9(3) . . . . ?
C9 C10 C11 C12 -86.4(3) . . . . ?
C10 C11 C12 C13 -65.7(3) . . . . ?
C10 C11 C12 C14 168.4(2) . . . . ?
C14 C12 C13 O2 63.2(3) . . . . ?
C11 C12 C13 O2 -62.1(3) . . . . ?
C15 O4 C14 O3 0.6(5) . . . . ?
C15 O4 C14 C12 -179.2(4) . . . . ?
C13 C12 C14 O3 -133.9(3) . . . . ?
C11 C12 C14 O3 -7.1(4) . . . . ?
C13 C12 C14 O4 46.0(3) . . . . ?
C11 C12 C14 O4 172.7(2) . . . . ?
C14 O4 C15 C16 -174.5(4) . . . . ?

loop_
_geom_hbond_atom_site_label_D
_geom_hbond_atom_site_label_H
_geom_hbond_atom_site_label_A
_geom_hbond_distance_DH
_geom_hbond_distance_HA
_geom_hbond_distance_DA
_geom_hbond_angle_DHA
_geom_hbond_site_symmetry_A
O2 H2 O3 0.82 2.49 3.073(4) 129.3 4_466
O2 H2 O1 0.82 2.21 2.932(3) 147.2 .
O1 H1 O2 0.82 1.93 2.726(3) 162.9 4_466

_refine_diff_density_max         0.158
_refine_diff_density_min         -0.140
_refine_diff_density_rms         0.039

_shelxl_version_number           2013-4

_shelx_res_file                  
; 
TITL cu_d8v23129_0m_a.res in P2(1)2(1)2(1) 
CELL 1.54178 7.0614 10.6993 18.6749 90 90 90 
ZERR 4 0.0003 0.0004 0.0008 0 0 0 
LATT -1 
SYMM 0.5-X,-Y,0.5+Z 
SYMM -X,0.5+Y,0.5-Z 
SYMM 0.5+X,0.5-Y,-Z 
SFAC C  H  O 
UNIT 64 72 16 
OMIT  -3.00 135.00 
L.S. 7 
ACTA 
BOND $H 
FMAP 2 
PLAN 20 
LIST 4 
HTAB O2 O3_$1 
HTAB O2 O1 
HTAB O1 O2_$1 
EQIV $1 x-1/2, -y+3/2, -z+1 
conf 
htab 
mpla 
wpdb -1 
size 0.18 0.14 0.10 
TEMP 20 
WGHT    0.070600    0.104100 
EXTI    0.029269 
FVAR       0.40492 
O1    3    0.269221    0.597252    0.487235    11.00000    0.07150    0.05876 = 
         0.07053    0.01074   -0.01325   -0.00426 
AFIX 147 
H1    2    0.161190    0.612751    0.473798    11.00000   -1.50000 
AFIX   0 
O2    3    0.442275    0.804617    0.566322    11.00000    0.07276    0.04950 = 
         0.06851    0.00527   -0.00485    0.00264 
AFIX 147 
H2    2    0.404701    0.767169    0.530744    11.00000   -1.50000 
AFIX   0 
O3    3    0.926559    0.672378    0.597584    11.00000    0.04892    0.08397 = 
         0.10324   -0.02606    0.01110   -0.00904 
O4    3    0.788733    0.783216    0.683549    11.00000    0.05855    0.08438 = 
         0.08826   -0.03061    0.01203   -0.02441 
C1    1    0.270394    0.486419    0.523667    11.00000    0.05646    0.04872 = 
         0.05022   -0.00279    0.00093   -0.00352 
C2    1    0.111053    0.407372    0.520320    11.00000    0.05623    0.06582 = 
         0.06244   -0.01344   -0.00247   -0.00906 
AFIX  43 
H2A   2    0.004439    0.431378    0.494519    11.00000   -1.20000 
AFIX   0 
C3    1    0.114298    0.295718    0.555093    11.00000    0.07246    0.06358 = 
         0.06332   -0.01991    0.00877   -0.02605 
AFIX  43 
H3    2    0.009257    0.243480    0.552496    11.00000   -1.20000 
AFIX   0 
C4    1    0.272519    0.257764    0.594729    11.00000    0.08682    0.04443 = 
         0.05098   -0.00972    0.01475   -0.01480 
C5    1    0.281985    0.139716    0.628982    11.00000    0.14465    0.05123 = 
         0.06255   -0.00726    0.02377   -0.02820 
AFIX  43 
H5    2    0.179758    0.085255    0.625481    11.00000   -1.20000 
AFIX   0 
C6    1    0.438170    0.104357    0.667012    11.00000    0.19567    0.05027 = 
         0.06467    0.00728    0.00409    0.00465 
AFIX  43 
H6    2    0.441997    0.026450    0.689048    11.00000   -1.20000 
AFIX   0 
C7    1    0.589947    0.184482    0.672607    11.00000    0.15336    0.06105 = 
         0.07504    0.00081   -0.02187    0.02290 
AFIX  43 
H7    2    0.694748    0.160270    0.699388    11.00000   -1.20000 
AFIX   0 
C8    1    0.590664    0.299252    0.639673    11.00000    0.09180    0.05089 = 
         0.06944   -0.00492   -0.01253    0.00962 
AFIX  43 
H8    2    0.695719    0.351111    0.644064    11.00000   -1.20000 
AFIX   0 
C9    1    0.432938    0.338992    0.599199    11.00000    0.06920    0.04050 = 
         0.04669   -0.00708    0.00413    0.00038 
C10   1    0.429203    0.455324    0.561779    11.00000    0.05097    0.04182 = 
         0.04949   -0.00543    0.00453   -0.00388 
C11   1    0.598213    0.542052    0.562592    11.00000    0.04862    0.04940 = 
         0.05722   -0.00414    0.00623   -0.00409 
AFIX  23 
H11A  2    0.598184    0.591347    0.519000    11.00000   -1.20000 
H11B  2    0.713199    0.492460    0.563063    11.00000   -1.20000 
AFIX   0 
C12   1    0.599546    0.630371    0.627153    11.00000    0.04499    0.04540 = 
         0.05232    0.00112    0.00167   -0.00650 
AFIX  13 
H12   2    0.584335    0.578605    0.670062    11.00000   -1.20000 
AFIX   0 
C13   1    0.436949    0.723418    0.626473    11.00000    0.05315    0.04891 = 
         0.05702   -0.00351    0.00436   -0.00187 
AFIX  23 
H13A  2    0.318035    0.678033    0.626279    11.00000   -1.20000 
H13B  2    0.441527    0.773002    0.669923    11.00000   -1.20000 
AFIX   0 
C14   1    0.790360    0.695877    0.633411    11.00000    0.05108    0.05136 = 
         0.05723    0.00026   -0.00136   -0.00616 
C15   1    0.962681    0.852897    0.693589    11.00000    0.07637    0.12249 = 
         0.13458   -0.05916    0.01688   -0.04858 
AFIX  23 
H15A  2    1.066934    0.795549    0.701615    11.00000   -1.20000 
H15B  2    0.990174    0.901273    0.650908    11.00000   -1.20000 
AFIX   0 
C16   1    0.943307    0.935097    0.754039    11.00000    0.10041    0.08324 = 
         0.08918   -0.00567   -0.01261   -0.02968 
AFIX 137 
H16A  2    0.835068    0.988080    0.747251    11.00000   -1.50000 
H16B  2    1.055063    0.985610    0.758434    11.00000   -1.50000 
H16C  2    0.926850    0.886494    0.796799    11.00000   -1.50000 
AFIX   0 
HKLF 4 
  
REM  cu_d8v23129_0m_a.res in P2(1)2(1)2(1) 
REM R1 =  0.0464 for    2256 Fo > 4sig(Fo)  and  0.0519 for all    2510 data 
REM    185 parameters refined using      0 restraints 
  
END 
  
WGHT      0.0676      0.1174 
  
REM Instructions for potential hydrogen bonds 
HTAB O1 O2_$1 
HTAB O2 O1 
HTAB O2 O3_$1 
  
REM Highest difference peak  0.158,  deepest hole -0.140,  1-sigma level  0.039 
Q1    1   0.9219  0.6338  0.6442  11.00000  0.05    0.16 
Q2    1   0.7466  0.3484  0.6197  11.00000  0.05    0.14 
Q3    1   0.2676  0.1582  0.5373  11.00000  0.05    0.14 
Q4    1   0.7714  0.4651  0.5565  11.00000  0.05    0.12 
Q5    1   0.0751  0.3382  0.4542  11.00000  0.05    0.12 
Q6    1   0.7360  1.0185  0.7874  11.00000  0.05    0.11 
Q7    1   0.6141  0.9635  0.7791  11.00000  0.05    0.11 
Q8    1   0.1114  0.3833  0.6169  11.00000  0.05    0.11 
Q9    1   0.9046  0.9604  0.6554  11.00000  0.05    0.11 
Q10   1   0.9348  0.5361  0.5546  11.00000  0.05    0.11 
Q11   1   1.0211  0.8627  0.7442  11.00000  0.05    0.10 
Q12   1   0.2667  0.7094  0.4336  11.00000  0.05    0.10 
Q13   1   0.9327  1.1281  0.7186  11.00000  0.05    0.10 
Q14   1   0.3446  0.3000  0.6001  11.00000  0.05    0.10 
Q15   1   0.2732  0.6464  0.6606  11.00000  0.05    0.10 
Q16   1   1.0653  0.7163  0.7865  11.00000  0.05    0.10 
Q17   1   0.2714  0.5764  0.5846  11.00000  0.05    0.10 
Q18   1   1.0288  0.7585  0.7539  11.00000  0.05    0.10 
Q19   1   0.2835  0.0148  0.6465  11.00000  0.05    0.09 
Q20   1   0.4172  0.9231  0.5992  11.00000  0.05    0.09 
;
_shelx_res_checksum              11030

_shelx_hkl_file                  
; 
   2   0   0  161.76   10.37 
   3   0   0    0.16    0.04 
   3   0   0    0.19    0.05 
   4   0   0    1.71    0.18 
   4   0   0    2.09    0.20 
   5   0   0    0.12    0.08 
   6   0   0  214.65   14.76 
  -6   0   0  242.28   14.94 
  -7   0   0    0.21    0.18 
  -8   0   0    5.12    0.49 
   0   1   0   -0.01    0.01 
   1  -1   0  132.71    8.15 
   1   1   0  126.40    8.13 
   1  -1   0  121.38    8.15 
   3   1   0   51.33    3.22 
   3  -1   0   52.50    3.25 
   3  -1   0   48.95    3.26 
   3  -1   0   45.83    3.26 
   4  -1   0   38.37    2.44 
   4   1   0   36.84    2.40 
   4   1   0   32.43    2.37 
   4   1   0   37.96    2.39 
   5   1   0   21.21    1.46 
   5  -1   0   20.94    1.51 
  -6   1   0   26.45    1.98 
  -6   1   0   29.52    2.12 
   6  -1   0   24.27    1.87 
   6   1   0   24.20    1.80 
  -6  -1   0   27.10    1.99 
  -7  -1   0   -0.09    0.18 
  -7   1   0   -0.22    0.23 
  -7   1   0   -0.39    0.18 
  -8  -1   0    0.87    0.19 
  -8   1   0    0.90    0.24 
   8  -1   0    0.56    0.24 
   2   2   0    3.80    0.29 
   2   2   0    4.44    0.32 
   2   2   0    3.71    0.29 
   2  -2   0    4.54    0.35 
   3  -2   0   30.70    2.00 
   3   2   0   29.57    1.95 
   3  -2   0   29.43    2.01 
   3   2   0   28.75    1.92 
   3   2   0   28.44    1.91 
   4   2   0    2.14    0.22 
   4   2   0    2.23    0.21 
   4   2   0    2.75    0.23 
   4  -2   0    2.14    0.28 
   5   2   0    0.32    0.10 
   5  -2   0    0.14    0.11 
  -6  -2   0    0.58    0.25 
   6  -2   0    0.40    0.17 
   6   2   0    0.47    0.12 
  -6   2   0    0.48    0.25 
  -7   2   0    2.34    0.43 
   7  -2   0    1.60    0.39 
  -7  -2   0    2.36    0.41 
  -7   2   0    2.32    0.38 
   0   3   0   -0.02    0.03 
   0   3   0    0.16    0.07 
   1  -3   0   61.59    3.99 
   1   3   0   62.79    3.95 
   1   3   0   61.15    3.95 
  -1   3   0   55.74    3.95 
   3   3   0    7.66    0.62 
   3   3   0    8.60    0.62 
   4  -3   0   41.73    2.93 
   4   3   0   42.25    2.84 
   4   3   0   43.14    2.84 
   5  -3   0   12.18    1.02 
   5   3   0   11.57    0.87 
   5   3   0   12.18    0.93 
   6  -3   0    1.31    0.29 
  -6   3   0    1.01    0.28 
  -6   3   0    1.73    0.40 
  -6  -3   0    0.95    0.32 
   6   3   0    0.79    0.18 
  -6   3   0    1.18    0.42 
  -7   3   0   -0.23    0.15 
   7  -3   0    0.53    0.28 
  -8  -3   0    2.73    0.33 
  -8   3   0    2.76    0.43 
   0   4   0   13.81    0.99 
   0   4   0   12.90    0.98 
  -1   4   0  326.52   19.49 
   1   4   0  289.05   19.42 
   1  -4   0  294.24   19.47 
  -1   4   0  310.32   19.47 
   1   4   0  288.40   19.42 
   2   4   0   57.81    3.76 
   2  -4   0   50.92    3.80 
   2   4   0   61.09    3.77 
   3  -4   0    4.00    0.44 
   3   4   0    3.59    0.38 
   3   4   0    3.80    0.37 
   4   4   0    4.63    0.46 
   4   4   0    4.71    0.47 
   4  -4   0    4.49    0.57 
   5  -4   0   14.98    1.21 
  -5  -4   0   16.52    1.32 
   5  -4   0   13.55    1.22 
  -5   4   0   15.39    1.38 
   5   4   0   12.06    1.10 
   6  -4   0    0.01    0.19 
   6  -4   0   -0.13    0.21 
  -7   4   0    3.99    0.49 
  -7  -4   0    5.76    0.58 
  -7   4   0    4.74    0.61 
  -7   4   0    5.13    0.62 
   7  -4   0    4.44    0.58 
   8  -4   0    0.13    0.15 
   0   5   0    0.62    0.15 
  -1   5   0    0.28    0.13 
   1   5   0    0.48    0.13 
   1  -5   0    0.35    0.17 
  -1   5   0    0.14    0.08 
   1   5   0    0.19    0.10 
   2  -5   0    0.06    0.13 
   2   5   0    0.32    0.12 
   2   5   0    0.49    0.14 
   3  -5   0    8.40    0.78 
   3   5   0    7.87    0.70 
   3   5   0    7.10    0.69 
   4  -5   0    4.74    0.57 
   4  -5   0    5.51    0.64 
   4   5   0    4.99    0.54 
   4   5   0    5.25    0.54 
  -5  -5   0    3.75    0.59 
   5  -5   0    3.29    0.53 
  -5   5   0    3.79    0.63 
   5  -5   0    3.43    0.47 
   5   5   0    3.12    0.42 
  -5   5   0    4.29    0.68 
  -5   5   0    3.09    0.53 
  -6   5   0    0.72    0.32 
   6  -5   0    0.17    0.20 
  -6   5   0    0.07    0.18 
  -6   5   0    0.08    0.21 
  -6  -5   0    0.47    0.23 
  -7   5   0    0.20    0.19 
   7  -5   0    0.49    0.37 
   7  -5   0    0.07    0.16 
  -7  -5   0    0.75    0.20 
  -7   5   0    0.30    0.21 
   0   6   0   12.47    1.09 
   0   6   0   15.35    1.14 
   1   6   0   42.62    3.17 
   1  -6   0   47.30    3.25 
  -1   6   0   47.96    3.21 
   2   6   0   20.92    1.64 
   2   6   0   21.17    1.65 
   2  -6   0   23.55    1.75 
   3   6   0    1.02    0.25 
   3   6   0    1.00    0.27 
   3  -6   0    1.46    0.37 
   3  -6   0    1.63    0.32 
   4   6   0    0.35    0.17 
   4   6   0   -0.22    0.17 
  -4   6   0   -0.42    0.26 
  -4   6   0   -0.01    0.22 
   4  -6   0    0.11    0.17 
   4  -6   0    0.16    0.23 
  -4  -6   0    0.26    0.25 
   5   6   0   -0.01    0.13 
  -5   6   0    0.36    0.20 
  -5  -6   0    0.36    0.26 
   5   6   0   -0.07    0.39 
   5  -6   0   -0.08    0.18 
  -5   6   0    0.03    0.23 
  -5   6   0    0.87    0.32 
   6  -6   0    1.25    0.30 
  -6  -6   0    1.34    0.34 
  -6   6   0    1.47    0.39 
  -6   6   0    1.31    0.35 
   7  -6   0    1.73    0.33 
   7  -6   0    2.00    0.38 
  -7   6   0    1.38    0.30 
  -7  -6   0    2.20    0.31 
  -7   6   0    1.89    0.32 
  -7   6   0    1.99    0.33 
   0   7   0   -0.06    0.12 
   0   7   0    0.18    0.16 
   1   7   0   32.35    2.46 
   1   7   0   39.64    2.53 
   1   7   0   29.09    2.57 
   2   7   0    9.03    0.84 
   2  -7   0    8.24    0.75 
   2   7   0    7.24    0.81 
   2  -7   0    8.68    0.93 
   3  -7   0    0.04    0.16 
   3  -7   0   -0.28    0.25 
   3   7   0    0.26    0.16 
   3   7   0    0.02    0.12 
   3   7   0    0.42    0.34 
   4  -7   0    0.88    0.40 
  -4   7   0    0.67    0.28 
   4   7   0    0.51    0.21 
  -4   7   0    1.13    0.37 
   4   7   0    0.04    0.34 
  -4   7   0    1.15    0.37 
   4  -7   0    0.60    0.26 
  -4  -7   0    1.02    0.34 
   5   7   0   -0.04    0.29 
  -5   7   0    0.32    0.24 
  -5  -7   0   -0.26    0.24 
   5   7   0   -0.49    0.32 
  -5   7   0    0.09    0.22 
   5  -7   0    0.19    0.17 
  -5   7   0    0.27    0.24 
   6   7   0   -0.19    0.26 
  -6   7   0    0.19    0.21 
   6  -7   0    0.42    0.27 
  -6  -7   0    0.15    0.22 
  -6   7   0    0.46    0.26 
  -6   7   0   -0.03    0.17 
  -7   7   0    0.41    0.17 
   7  -7   0    0.90    0.25 
  -7   7   0    0.57    0.20 
   7   7   0    1.57    0.40 
   7  -7   0    0.93    0.22 
   0   8   0   32.79    2.47 
   1   8   0   31.90    2.41 
   1   8   0   30.51    2.39 
  -2  -8   0   44.87    3.37 
   2   8   0   44.59    3.67 
   2   8   0   48.41    3.43 
  -2   8   0   42.12    3.49 
   2  -8   0   51.48    3.49 
  -2   8   0   50.58    3.50 
  -3   8   0    1.59    0.36 
  -3   8   0    2.19    0.51 
  -3  -8   0    2.03    0.46 
   3   8   0    2.58    0.47 
  -3   8   0    3.58    0.68 
  -4  -8   0    5.49    0.73 
   4   8   0    6.89    0.77 
  -4   8   0    5.76    0.86 
  -4   8   0    5.47    0.70 
  -4   8   0    4.96    0.75 
  -5   8   0    0.31    0.27 
  -5   8   0    0.25    0.33 
   5  -8   0   -0.01    0.23 
   5   8   0    0.44    0.32 
  -5  -8   0    0.15    0.26 
  -5   8   0    0.05    0.28 
  -6   8   0    1.93    0.31 
  -6   8   0    1.27    0.41 
  -6   8   0    1.56    0.35 
   6  -8   0    1.97    0.52 
  -6  -8   0    1.61    0.48 
   0   9   0   -0.27    0.27 
   0  -9   0    0.18    0.27 
   1  -9   0   11.66    1.34 
  -1   9   0   15.00    1.38 
   1  -9   0   15.74    1.33 
  -1   9   0   13.31    1.36 
   1   9   0   14.21    1.39 
  -1  -9   0   14.52    1.32 
  -2   9   0   99.51    7.31 
  -2   9   0  106.13    7.27 
   2   9   0  114.49    7.31 
   2  -9   0  113.02    7.28 
  -2  -9   0   96.22    7.14 
   3  -9   0   16.88    1.57 
  -3   9   0   16.45    1.48 
  -3   9   0   15.95    1.51 
  -3  -9   0   17.62    1.49 
  -3   9   0   17.71    1.64 
   3   9   0   20.86    1.63 
  -4   9   0    2.08    0.57 
   4   9   0    3.39    0.72 
  -4   9   0    3.39    0.52 
  -4   9   0    2.65    0.59 
  -4  -9   0    3.20    0.53 
   4  -9   0    2.66    0.58 
   4  -9   0    2.23    0.52 
  -5   9   0    0.01    0.18 
  -5   9   0    0.06    0.20 
   5   9   0    0.50    0.35 
   5  -9   0   -0.18    0.35 
  -5   9   0    0.18    0.14 
   5  -9   0    0.03    0.19 
  -5  -9   0   -0.27    0.16 
  -6  -9   0    1.10    0.24 
   6  -9   0    1.55    0.30 
   6   9   0    0.78    0.30 
  -6   9   0    0.78    0.24 
   0 -10   0   12.49    1.43 
   1  10   0   11.21    1.10 
   1  10   0    9.82    1.17 
  -1 -10   0   10.58    1.11 
  -1  10   0   10.53    1.16 
   1 -10   0   11.70    1.11 
   2 -10   0    1.79    0.41 
  -2  10   0    2.30    0.49 
  -2 -10   0    2.04    0.43 
   2  10   0    2.17    0.53 
  -3  10   0    1.05    0.40 
   3 -10   0    1.31    0.38 
  -3  10   0    1.09    0.36 
  -3 -10   0    1.11    0.33 
   3  10   0    1.64    0.46 
   4 -10   0    0.29    0.22 
   4  10   0   -0.06    0.29 
  -4  10   0    0.20    0.21 
  -4  10   0   -0.09    0.15 
  -4 -10   0    0.04    0.17 
  -4  10   0    0.07    0.22 
   5 -10   0    1.32    0.35 
  -5  10   0    1.37    0.37 
   5 -10   0    0.78    0.24 
  -5 -10   0    0.66    0.21 
   0  11   0    0.11    0.23 
   0 -11   0    0.19    0.38 
   1 -11   0    1.07    0.34 
  -1 -11   0    0.44    0.32 
   1  11   0    0.97    0.40 
   2  11   0    4.07    0.69 
  -2 -11   0    3.01    0.53 
   2 -11   0    3.39    0.54 
   2  11   0    4.28    0.60 
  -3  11   0    1.40    0.32 
  -3 -11   0    1.63    0.36 
   3  11   0    1.40    0.41 
   3  11   0    1.64    0.38 
   3 -11   0    1.55    0.33 
  -4  11   0   -0.15    0.12 
  -4 -11   0    0.09    0.15 
   4  11   0   -0.02    0.22 
   4  11   0    0.16    0.20 
   0  12   0    4.37    0.59 
   1  12   0    0.35    0.23 
  -1  12   0    0.92    0.25 
   1 -12   0    0.88    0.23 
  -2  12   0    0.54    0.21 
   2  12   0    0.68    0.27 
   2 -12   0    0.57    0.20 
  -2 -12   0    0.53    0.22 
   3 -12   0    0.39    0.19 
   3  12   0    0.20    0.17 
  -3  12   0    0.00    0.14 
  -3 -12   0    0.35    0.14 
   0  13   0   -0.10    0.12 
   0   0  -1    0.01    0.01 
   2   0  -1   47.09    3.03 
   2   0  -1   46.72    3.04 
   3   0  -1    0.41    0.08 
   4   0  -1    2.68    0.26 
   4   0   1    2.38    0.22 
   4   0  -1    2.99    0.27 
   4   0   1    2.77    0.22 
   5   0  -1   49.92    3.38 
   5   0   1   50.93    3.47 
   6   0   1  147.28   10.44 
  -6   0  -1  178.19   10.71 
   6   0  -1  152.49   10.48 
  -6   0   1  167.18   10.64 
  -7   0   1    0.17    0.16 
  -7   0  -1   -0.03    0.22 
  -8   0   1    0.25    0.14 
   0   1   1   44.48    2.93 
   0   1  -1   46.09    2.93 
   2   1  -1  105.62    7.42 
   2  -1   1  111.66    7.45 
   2  -1   1  118.09    7.44 
   2   1  -1  120.74    7.45 
   2   1  -1  115.78    7.42 
   2  -1  -1  112.19    7.46 
   2  -1  -1  118.39    7.47 
   2  -1  -1  123.34    7.46 
   3   1  -1   42.44    3.07 
   3  -1   1   49.37    3.10 
   3  -1   1   48.85    3.21 
   3   1  -1   47.83    3.09 
   3   1  -1   52.24    3.11 
   3  -1   1   44.45    3.11 
   4  -1   1   24.81    1.65 
   4   1  -1   25.09    1.64 
   4  -1   1   21.35    1.65 
   4   1  -1   24.56    1.64 
   4  -1  -1   25.13    1.68 
   4   1   1   24.04    1.59 
   5   1  -1   10.96    0.79 
   5  -1   1    9.30    0.77 
   5  -1  -1    9.78    0.81 
  -6  -1  -1    4.84    0.62 
   6  -1   1    4.41    0.50 
   6   1  -1    4.89    0.48 
  -6   1   1    5.75    0.67 
  -6   1   1    6.00    0.73 
  -6   1  -1    4.44    0.72 
  -6   1  -1    4.99    0.64 
   6  -1  -1    5.43    0.53 
  -6  -1   1    5.47    0.67 
   6   1   1    5.51    0.44 
  -7   1   1    6.48    0.69 
  -7   1   1    6.57    0.75 
  -7  -1  -1    7.45    0.69 
  -7  -1   1    5.73    0.69 
  -7   1  -1    5.92    0.66 
  -7   1  -1    8.08    0.81 
  -8   1   1    3.46    0.39 
  -8  -1   1    2.90    0.35 
   8  -1  -1    3.54    0.42 
   0   2   1    5.87    0.42 
   0   2   1    5.52    0.42 
   0   2  -1    5.67    0.43 
   1   2  -1   70.22    4.54 
   1   2  -1   69.98    4.54 
  -1   2   1   67.68    4.55 
   1  -2   1   69.63    4.56 
   1   2   1   72.48    4.53 
   1  -2  -1   69.88    4.56 
   1   2   1   70.34    4.52 
   2  -2   1  110.01    7.21 
   2   2  -1  108.42    7.15 
   2   2   1  108.45    7.11 
   2   2   1  112.79    7.14 
   2   2   1  115.14    7.11 
   3   2  -1  620.46   40.21 
   3  -2   1  630.98   40.28 
   3  -2  -1  631.99   40.29 
   4  -2   1   24.76    1.71 
   4   2  -1   24.54    1.67 
   4   2  -1   25.15    1.68 
   4   2   1   23.75    1.62 
   4  -2  -1   26.05    1.74 
   4   2   1   23.07    1.60 
   4   2   1   23.94    1.60 
   5  -2   1   17.81    1.22 
   5   2  -1   15.67    1.14 
   5   2  -1   14.38    1.09 
   5   2   1   14.83    1.08 
   5  -2  -1   14.91    1.19 
  -6   2   1    6.85    0.71 
   6   2  -1    5.62    0.53 
  -6  -2  -1    6.59    0.68 
   6  -2   1    5.49    0.60 
   6  -2  -1    5.27    0.60 
  -6   2  -1    6.84    0.83 
  -6   2  -1    6.75    0.85 
   6   2   1    5.28    0.46 
  -6  -2   1    6.83    0.70 
  -6   2  -1    6.61    0.69 
  -7   2   1    3.16    0.52 
  -7   2   1    2.53    0.40 
   7  -2   1    2.45    0.51 
  -7  -2  -1    2.08    0.46 
  -7  -2   1    2.67    0.42 
   7  -2  -1    2.52    0.47 
  -7   2  -1    2.82    0.49 
   8  -2   1    0.06    0.19 
  -8   2   1    0.48    0.19 
  -8   2   1    0.80    0.22 
  -8   2  -1    0.82    0.30 
  -8  -2   1    0.18    0.16 
   8  -2  -1    0.25    0.19 
   0   3   1    8.93    0.61 
   0   3  -1    7.77    0.61 
   0   3   1    8.21    0.61 
   0   3  -1    7.18    0.60 
   1  -3   1  201.61   12.96 
   1   3  -1  205.47   12.93 
  -1   3   1  185.54   12.92 
   1   3  -1  207.87   12.92 
   1   3   1  195.64   12.91 
   1   3   1  198.44   12.90 
   1  -3  -1  211.11   12.96 
  -1   3  -1  198.51   12.93 
   2   3  -1  105.61    6.54 
   2   3  -1  100.41    6.55 
   2  -3   1   95.71    6.57 
   2   3   1  104.68    6.53 
   2   3   1  101.61    6.51 
   2  -3  -1   95.75    6.57 
   3  -3   1  348.01   24.22 
   3   3  -1  375.05   23.94 
   3   3  -1  376.03   23.94 
   3   3   1  374.33   23.89 
   3   3   1  406.16   23.93 
   3   3   1  354.01   23.91 
   4   3  -1    2.17    0.26 
   4  -3   1    1.93    0.30 
   4   3  -1    2.26    0.27 
   4   3   1    2.11    0.23 
   4  -3  -1    1.93    0.31 
   4   3   1    2.28    0.24 
   5  -3   1   14.47    1.17 
   5   3  -1   14.15    1.05 
   5   3  -1   14.38    1.10 
   5   3   1   13.56    1.05 
   5   3   1   13.55    0.97 
   5  -3  -1   14.41    1.17 
   5  -3  -1   15.43    1.19 
   6  -3   1    0.18    0.20 
  -6   3   1   -0.26    0.19 
  -6  -3  -1    0.24    0.20 
  -6   3   1    0.51    0.33 
   6  -3   1    0.19    0.17 
   6   3  -1    0.23    0.12 
  -6   3   1    0.18    0.25 
   6  -3  -1    0.25    0.14 
   6  -3  -1    0.69    0.21 
   6   3   1    0.24    0.09 
  -6   3  -1    0.82    0.27 
  -6   3  -1   -0.16    0.23 
  -6   3  -1    0.11    0.28 
  -6  -3   1    0.33    0.21 
  -7   3   1    4.50    0.64 
  -7  -3  -1    4.19    0.52 
  -7   3  -1    3.86    0.50 
   7  -3  -1    4.27    0.62 
  -7   3  -1    5.36    0.67 
  -8   3   1    2.57    0.31 
  -8  -3   1    3.42    0.47 
  -8   3  -1    2.92    0.36 
   0   4   1    0.16    0.08 
   0   4   1    0.08    0.06 
   0   4  -1    0.26    0.09 
   0   4  -1    0.29    0.10 
   1   4  -1   27.55    1.89 
   1  -4   1   24.55    1.91 
  -1   4   1   28.51    1.89 
   1   4  -1   27.72    1.89 
  -1   4   1   30.96    1.91 
   1   4   1   27.22    1.87 
   1   4   1   26.98    1.87 
   1  -4  -1   24.58    1.90 
   2  -4   1   11.19    0.91 
   2   4  -1   10.81    0.87 
   2   4  -1   12.16    0.88 
   2   4   1   11.48    0.86 
   2   4   1   11.47    0.85 
   2  -4  -1   10.69    0.90 
   3  -4   1   30.81    2.20 
   3   4  -1   31.32    2.14 
   3   4  -1   30.11    2.14 
   3  -4  -1   29.56    2.19 
   3   4   1   31.94    2.11 
   3   4   1   30.88    2.12 
   4   4  -1    0.50    0.18 
   4   4   1    0.84    0.18 
   4   4   1    0.55    0.18 
   4  -4  -1    0.52    0.23 
   4  -4  -1    0.98    0.26 
  -5  -4  -1    5.56    0.73 
  -5   4   1    7.50    0.78 
   5  -4   1    6.66    0.68 
   5   4  -1    6.25    0.63 
   5  -4   1    8.35    0.77 
   5   4   1    5.63    0.59 
   5  -4  -1    6.89    0.70 
  -5   4  -1    9.13    1.00 
   5   4   1    5.31    0.53 
  -5  -4   1    7.94    0.77 
  -5   4  -1    8.19    0.89 
   5  -4  -1    7.62    0.74 
   6  -4   1    1.09    0.34 
  -6   4   1    0.45    0.32 
   6  -4  -1    0.53    0.27 
   7  -4   1    0.68    0.27 
  -7   4   1    0.93    0.29 
  -7   4   1    0.38    0.20 
  -7  -4  -1    1.10    0.25 
  -7  -4   1    0.40    0.21 
  -7   4  -1    0.57    0.20 
  -7   4  -1    0.90    0.27 
  -7   4  -1    0.92    0.29 
   7  -4  -1    0.38    0.23 
  -8   4   1    2.37    0.36 
  -8  -4   1    2.67    0.29 
  -8   4  -1    2.37    0.50 
   8  -4  -1    1.85    0.35 
   0   5   1   25.17    1.74 
   0   5  -1   23.14    1.74 
   0   5  -1   24.17    1.74 
   0   5   1   24.60    1.74 
  -1   5   1   13.85    1.05 
   1   5  -1   13.37    1.05 
   1   5  -1   11.58    1.03 
  -1   5   1   14.65    1.07 
  -1   5  -1   15.18    1.07 
   1   5   1   11.81    1.02 
   1  -5  -1   14.38    1.10 
   1   5   1   13.68    1.04 
   2  -5   1   25.26    1.99 
   2   5  -1   27.61    1.96 
   2   5  -1   28.39    1.96 
   2  -5  -1   26.68    2.00 
   2   5   1   27.27    1.93 
   2   5   1   28.54    1.94 
   3  -5   1   14.37    1.19 
   3   5  -1   14.19    1.12 
   3   5  -1   14.16    1.11 
   3   5   1   13.31    1.09 
   3   5   1   14.62    1.09 
   3  -5  -1   12.89    1.16 
   4   5  -1    9.54    0.84 
   4   5  -1    8.38    0.81 
   4  -5   1    8.76    0.90 
   4  -5   1    9.63    0.86 
   4   5   1    8.16    0.78 
   4   5   1   10.18    0.82 
   4  -5  -1    8.41    0.89 
   4  -5  -1    9.02    0.84 
  -5   5   1    1.94    0.44 
   5  -5   1    3.01    0.48 
  -5  -5  -1    3.71    0.52 
   5   5  -1    2.67    0.42 
  -5   5   1    3.81    0.70 
   5  -5   1    3.46    0.47 
  -5   5   1    3.32    0.59 
  -5   5  -1    2.98    0.60 
  -5   5  -1    2.37    0.48 
   5  -5  -1    2.67    0.43 
  -5   5  -1    3.53    0.65 
  -5  -5   1    4.33    0.55 
   5   5   1    2.33    0.37 
   5  -5  -1    3.39    0.52 
   6  -5   1    1.47    0.34 
  -6   5   1    0.58    0.27 
  -6  -5  -1    1.02    0.31 
  -6   5   1    1.28    0.37 
  -6   5   1    1.12    0.30 
  -6   5  -1    0.79    0.28 
  -6  -5   1    0.78    0.27 
  -6   5  -1    0.93    0.31 
   6  -5  -1    1.10    0.33 
  -6   5  -1    0.91    0.28 
  -7   5   1    0.43    0.16 
  -7   5   1    0.50    0.22 
  -7   5   1    1.00    0.26 
   7  -5   1    0.66    0.23 
  -7  -5  -1    0.67    0.32 
  -7   5  -1    0.18    0.18 
  -7   5  -1    0.35    0.26 
   7  -5  -1    0.44    0.24 
  -7  -5   1    0.49    0.20 
  -7   5  -1    0.23    0.19 
   0   6  -1   84.20    5.99 
   0   6  -1  102.17    6.04 
   0   6   1   76.88    5.96 
   0   6   1   96.82    6.01 
   1   6  -1   99.90    6.90 
   1  -6   1  111.95    6.97 
  -1   6   1  111.58    6.97 
  -1   6  -1  110.63    6.94 
   1   6   1   95.53    6.88 
   1   6   1   95.20    6.88 
   2   6  -1   12.79    1.09 
   2  -6   1   13.80    1.17 
   2   6  -1   13.37    1.10 
   2   6   1   12.47    1.07 
   2  -6  -1   14.33    1.27 
   2   6   1   12.68    1.07 
   3   6  -1    5.43    0.57 
   3  -6   1    5.39    0.68 
   3  -6   1    3.99    0.53 
   3   6  -1    4.56    0.54 
   3   6   1    4.76    0.55 
   3  -6  -1    5.17    0.56 
   3   6   1    4.38    0.52 
   3  -6  -1    6.04    0.71 
  -4   6   1   11.04    1.14 
   4  -6   1   10.20    1.02 
  -4   6   1    8.45    1.01 
   4   6  -1    8.80    0.88 
   4  -6   1    8.50    0.90 
  -4   6   1   10.06    1.05 
  -4  -6  -1   10.09    0.94 
  -4  -6   1   10.27    0.96 
   4  -6  -1    8.65    0.92 
   4  -6  -1   11.69    1.08 
   4   6   1    8.24    0.85 
  -4   6  -1    7.81    1.02 
  -4   6  -1   12.21    1.17 
  -5   6   1    8.74    0.95 
  -5   6   1    7.52    0.85 
  -5  -6  -1    8.47    0.83 
   5   6  -1    7.37    0.80 
  -5   6   1    7.59    0.90 
   5  -6   1    8.00    0.92 
   5  -6   1    6.71    0.78 
  -5  -6   1    7.33    0.79 
  -5   6  -1    7.70    0.92 
   5   6   1    6.77    0.75 
  -5   6  -1    9.60    0.96 
   5  -6  -1    7.02    0.78 
  -5   6  -1    7.07    0.81 
   5  -6  -1    8.07    0.90 
  -6   6   1    1.11    0.34 
   6  -6   1    1.43    0.33 
  -6  -6  -1    1.03    0.33 
  -6   6   1    1.33    0.34 
  -6   6   1    1.67    0.41 
  -6   6  -1    0.98    0.41 
  -6   6  -1    1.28    0.37 
  -6   6  -1    1.25    0.37 
   6  -6  -1    1.05    0.29 
  -6  -6   1    1.20    0.32 
  -7   6   1    0.24    0.12 
  -7  -6  -1    0.48    0.18 
  -7   6   1    0.51    0.20 
   7   6  -1   -0.30    0.25 
  -7   6   1    0.00    0.18 
   7  -6   1    0.17    0.21 
  -7   6  -1    0.35    0.23 
  -7  -6   1    0.27    0.15 
   7  -6  -1    0.06    0.19 
  -7   6  -1    0.43    0.18 
   0   7   1    0.24    0.14 
   0   7   1    0.06    0.16 
   0   7  -1    0.05    0.16 
   1   7  -1   15.45    1.16 
   1   7  -1   13.18    1.12 
   1   7  -1   10.33    1.21 
   1   7   1   14.23    1.13 
   1   7   1   11.80    1.22 
   1   7   1   10.95    1.07 
   2  -7   1    5.88    0.74 
   2   7  -1    7.23    0.70 
   2   7  -1    5.10    0.63 
   2   7   1    5.46    0.63 
   2   7   1    3.69    0.77 
   2   7   1    6.35    0.65 
   2  -7  -1    5.73    0.57 
   3  -7   1    0.64    0.37 
   3   7  -1    0.32    0.18 
   3  -7   1    0.28    0.20 
   3   7  -1    0.25    0.17 
   3   7  -1    0.37    0.31 
   3   7   1    0.33    0.20 
   3  -7  -1    1.08    0.32 
   3   7   1    0.27    0.20 
   3   7   1    0.20    0.35 
   3  -7  -1    0.77    0.38 
   4  -7   1    1.00    0.41 
  -4   7   1    1.22    0.37 
  -4   7   1    1.29    0.42 
  -4  -7  -1    1.60    0.38 
   4   7  -1    0.78    0.32 
   4  -7   1    1.22    0.34 
  -4  -7   1    1.01    0.32 
   4   7   1    0.40    0.39 
   4  -7  -1    0.94    0.27 
  -4   7  -1    1.20    0.40 
  -4   7  -1    1.58    0.41 
   4  -7  -1    1.95    0.46 
  -4   7  -1    1.58    0.47 
   4   7   1    1.37    0.36 
  -5   7   1    3.33    0.51 
   5  -7   1    2.84    0.47 
  -5   7   1    2.87    0.58 
  -5  -7  -1    2.32    0.47 
  -5   7   1    3.18    0.54 
   5  -7  -1    3.61    0.50 
  -5   7  -1    2.40    0.54 
  -5   7  -1    3.76    0.61 
  -5  -7   1    2.33    0.46 
  -5   7  -1    3.53    0.51 
  -6   7   1    1.23    0.34 
   6  -7   1    1.00    0.28 
  -6  -7  -1    0.82    0.26 
  -6   7   1    0.78    0.28 
  -6   7   1    0.81    0.22 
   6   7   1    1.32    0.33 
  -6   7  -1    0.90    0.22 
   6  -7  -1    1.20    0.28 
   6  -7  -1    1.12    0.33 
  -6   7  -1    1.16    0.37 
  -6  -7   1    0.66    0.26 
  -6   7  -1    1.42    0.34 
   7  -7   1    0.16    0.13 
  -7   7   1    0.06    0.11 
   7  -7   1    0.40    0.21 
  -7  -7  -1   -0.17    0.13 
   7   7  -1    0.52    0.23 
  -7   7   1    0.14    0.15 
  -7  -7   1    0.06    0.15 
  -7   7  -1   -0.03    0.12 
   7  -7  -1    0.11    0.17 
  -7   7  -1    0.27    0.17 
   7  -7  -1   -0.15    0.14 
   0   8  -1    2.96    0.57 
   0   8   1    2.94    0.63 
   0   8   1    3.52    0.63 
   1   8  -1   18.50    1.56 
   1   8  -1   18.48    1.57 
   1   8  -1   16.43    1.61 
   1   8   1   18.49    1.55 
   1   8   1   17.37    1.63 
   1   8   1   19.41    1.56 
   2   8  -1   11.01    1.02 
  -2   8   1   11.13    1.09 
  -2   8   1    9.70    1.12 
   2   8  -1   12.53    1.09 
   2   8  -1    8.40    1.43 
  -2  -8  -1   11.09    1.01 
   2   8   1    9.55    1.00 
   2   8   1    8.52    0.97 
  -2   8  -1   10.79    1.05 
   2  -8  -1   10.83    1.08 
  -2   8  -1    9.25    1.14 
   2   8   1    8.51    1.23 
  -2  -8   1    8.48    1.01 
  -3   8   1    9.20    0.91 
  -3   8   1    6.03    0.85 
  -3   8   1    6.00    0.93 
   3   8  -1    8.22    0.86 
   3   8  -1    5.31    0.99 
   3  -8   1    7.69    0.75 
  -3  -8  -1    8.53    0.89 
  -3   8  -1    7.27    0.82 
  -3   8  -1    8.02    0.86 
   3  -8  -1    7.17    0.90 
   3   8   1    5.80    1.00 
  -3   8  -1    8.96    0.97 
   3  -8  -1    7.60    0.76 
  -3  -8   1    7.05    0.79 
   3   8   1    7.71    0.83 
  -4  -8  -1    4.51    0.62 
   4   8  -1    4.37    0.63 
  -4   8   1    4.45    0.66 
  -4   8   1    2.43    0.52 
  -4   8   1    3.99    0.69 
   4   8   1    3.54    0.58 
  -4   8  -1    3.47    0.56 
  -4   8  -1    3.11    0.60 
  -4   8  -1    3.62    0.70 
   4  -8  -1    4.33    0.67 
   4   8   1    3.29    1.11 
   5  -8   1   11.73    1.05 
  -5   8   1   13.02    1.24 
  -5   8   1   10.11    1.32 
  -5   8  -1   12.18    1.11 
  -5  -8   1   11.96    1.10 
  -5   8  -1   12.60    1.26 
   5  -8  -1   13.18    1.23 
   5  -8  -1   12.43    1.05 
  -5   8  -1   15.50    1.58 
   5   8   1   10.58    1.30 
   6  -8   1    0.61    0.26 
   6   8  -1   -0.23    0.35 
  -6   8   1   -0.08    0.20 
  -6   8   1    0.42    0.20 
  -6   8   1    0.22    0.14 
   6  -8   1    0.50    0.25 
  -6  -8  -1    0.57    0.17 
  -6   8  -1    0.22    0.18 
  -6  -8   1    0.64    0.29 
   6   8   1    0.15    0.33 
  -6   8  -1    0.47    0.29 
   6  -8  -1    0.30    0.32 
  -6   8  -1    0.36    0.21 
   0  -9   1   16.23    1.48 
   0   9   1   17.49    1.58 
   0  -9   1   17.27    1.50 
   0   9  -1   15.66    1.55 
   0  -9  -1   15.43    1.49 
   1  -9   1    7.19    0.82 
   1  -9   1    5.56    0.83 
  -1   9   1    5.86    0.85 
   1   9  -1    8.56    0.96 
  -1  -9  -1    7.21    0.82 
   1  -9  -1    7.07    0.85 
  -1  -9   1    6.80    0.79 
  -1   9  -1    7.26    0.91 
   1   9   1    7.28    1.16 
   1   9   1    6.32    0.87 
  -1   9  -1    6.28    0.87 
   1   9   1    7.31    0.92 
   2   9  -1   33.10    2.42 
  -2   9   1   25.28    2.38 
  -2  -9  -1   28.30    2.28 
   2   9  -1   29.94    2.51 
   2  -9   1   29.80    2.35 
  -2   9   1   26.77    2.32 
  -2   9  -1   27.85    2.38 
   2   9   1   31.90    2.40 
  -2   9  -1   31.31    2.36 
  -2  -9   1   30.00    2.30 
   2   9   1   30.48    2.50 
   2  -9  -1   28.79    2.35 
  -3   9   1    6.05    0.86 
  -3   9   1    6.85    0.84 
   3  -9   1    5.53    0.82 
   3   9  -1    4.77    1.26 
  -3  -9  -1    7.36    0.81 
  -3   9   1    6.25    0.77 
   3   9  -1    8.24    0.89 
  -3   9  -1    6.84    0.80 
   3  -9  -1    5.97    0.83 
  -3  -9   1    6.43    0.76 
   3   9   1    7.76    1.29 
  -3   9  -1    7.27    0.91 
   3   9   1    7.72    0.87 
  -3   9  -1    7.46    0.91 
   4  -9   1   23.21    2.00 
  -4   9   1   23.09    2.09 
  -4  -9  -1   23.74    1.88 
  -4   9   1   24.97    2.06 
  -4   9   1   22.31    1.93 
   4   9  -1   25.16    2.20 
  -4   9  -1   25.55    1.95 
   4  -9  -1   22.11    1.99 
  -4   9  -1   25.55    2.07 
  -4  -9   1   24.61    1.89 
   4   9   1   25.99    2.20 
   5   9  -1    2.15    0.56 
   5  -9   1    2.34    0.58 
  -5   9   1    1.97    0.37 
  -5  -9  -1    2.03    0.37 
   5  -9   1    2.47    0.46 
  -5   9   1    1.65    0.39 
  -5   9   1    1.77    0.35 
   5  -9  -1    2.41    0.46 
  -5   9  -1    2.56    0.41 
   5   9   1    2.03    0.51 
  -5   9  -1    2.31    0.43 
  -5   9  -1    2.23    0.48 
  -5  -9   1    1.47    0.34 
  -6   9   1    0.22    0.15 
   6   9  -1   -0.13    0.21 
   6  -9   1    0.13    0.15 
  -6   9   1    0.14    0.11 
  -6  -9  -1    0.05    0.11 
   6  -9  -1   -0.09    0.17 
   6  -9  -1    0.08    0.15 
  -6   9  -1   -0.18    0.13 
  -6  -9   1    0.01    0.12 
   6   9   1    0.47    0.26 
   0 -10  -1    0.38    0.34 
   0  10  -1    0.57    0.42 
   0 -10  -1    0.75    0.37 
   0 -10   1    0.44    0.29 
   0  10   1    0.60    0.44 
  -1  10   1    1.25    0.45 
  -1 -10  -1    1.15    0.34 
   1 -10   1    2.45    0.46 
   1  10  -1    1.75    0.46 
   1  10  -1    2.08    0.55 
  -1  10  -1    1.28    0.43 
   1  10   1    1.18    0.42 
   1 -10  -1    1.35    0.40 
  -1 -10   1    1.55    0.42 
   1  10   1    1.33    0.45 
   2  10  -1    5.50    0.81 
  -2  10   1    6.38    0.76 
  -2 -10  -1    4.62    0.66 
   2 -10   1    4.95    0.69 
   2 -10  -1    4.08    0.64 
   2  10   1    5.31    0.85 
  -2 -10   1    4.79    0.64 
  -2  10  -1    3.68    0.63 
  -2  10  -1    3.70    0.69 
   3 -10   1    6.38    0.82 
  -3  10   1    6.79    0.82 
   3  10  -1    7.91    0.96 
  -3 -10  -1    6.38    0.75 
   3  10   1    7.52    0.95 
  -3  10  -1    6.42    0.86 
  -3 -10   1    6.34    0.75 
   3 -10  -1    6.03    0.80 
  -4  10   1    1.01    0.32 
   4  10  -1    2.18    0.49 
  -4 -10  -1    1.18    0.29 
   4 -10   1    2.09    0.44 
   4 -10  -1    1.84    0.43 
  -4 -10   1    0.95    0.30 
  -4  10  -1    1.45    0.31 
  -4  10  -1    1.44    0.39 
  -4  10  -1    1.55    0.33 
   4  10   1    1.51    0.42 
   5 -10   1    0.67    0.23 
  -5  10   1    0.78    0.19 
  -5 -10  -1    1.03    0.23 
   5  10  -1    1.51    0.40 
  -5  10  -1    1.21    0.21 
  -5  10  -1    0.99    0.21 
   5 -10  -1    1.21    0.27 
  -5 -10   1    1.35    0.25 
   5  10   1    1.30    0.35 
   0  11   1    3.09    0.65 
   0  11  -1    2.36    0.53 
   0 -11  -1    3.52    0.59 
   1  11  -1   14.99    1.91 
  -1 -11  -1   17.63    1.91 
  -1  11   1   20.99    2.14 
   1 -11   1   22.36    1.65 
  -1  11  -1   19.72    2.17 
   1  11   1   21.20    2.21 
   1 -11  -1   21.02    1.66 
   2  11  -1    2.81    0.52 
  -2  11   1    1.88    0.45 
   2  11  -1    1.15    0.39 
   2 -11   1    1.64    0.39 
  -2 -11  -1    1.52    0.38 
   2  11   1    2.49    0.48 
   2 -11  -1    1.37    0.37 
  -2  11  -1    1.37    0.35 
   2  11   1    1.74    0.48 
  -2 -11   1    1.65    0.37 
   3  11  -1    3.37    0.51 
  -3 -11  -1    2.36    0.40 
   3 -11   1    2.21    0.43 
  -3  11   1    2.60    0.42 
   3  11  -1    1.64    0.46 
   3  11   1    2.63    0.49 
  -3 -11   1    2.57    0.40 
   3  11   1    1.69    0.42 
  -3  11  -1    1.88    0.41 
   3 -11  -1    1.60    0.36 
  -4 -11  -1    1.66    0.32 
  -4  11   1    2.04    0.32 
   4  11  -1    2.27    0.45 
   4 -11   1    2.32    0.40 
   4  11  -1    2.37    0.47 
  -4  11  -1    1.83    0.48 
   4  11   1    2.06    0.41 
  -4 -11   1    2.04    0.33 
   4  11   1    2.91    0.48 
   4 -11  -1    1.86    0.37 
   0  12  -1    0.72    0.28 
   0  12   1    0.45    0.21 
  -1  12   1    1.83    0.37 
   1  12  -1    1.58    0.37 
   1  12   1    1.60    0.36 
  -1  12  -1    1.23    0.40 
   2  12  -1    0.96    0.28 
   2 -12   1    1.42    0.29 
  -2  12   1    1.34    0.31 
  -2  12  -1    1.26    0.27 
   2  12   1    0.95    0.30 
  -2 -12   1    0.91    0.25 
   2 -12  -1    1.31    0.28 
   3 -12   1    0.34    0.16 
  -3  12   1    0.14    0.14 
   3  12  -1    0.24    0.16 
  -3 -12   1    0.20    0.14 
   3  12   1    0.07    0.17 
  -3  12  -1    0.29    0.14 
   3 -12  -1    0.37    0.16 
   0  13  -1    1.14    0.29 
   0  13   1    1.92    0.37 
   1   0   2    9.96    0.64 
   1   0  -2    9.45    0.67 
   1   0  -2    9.36    0.66 
   2   0  -2   81.33    5.31 
   2   0   2   84.36    5.27 
   2   0  -2   80.57    5.31 
   3   0  -2    0.37    0.09 
   3   0  -2    0.44    0.10 
   4   0  -2    6.04    0.48 
   4   0   2    5.68    0.41 
   4   0  -2    5.93    0.48 
   4   0   2    5.15    0.42 
   5   0   2    5.71    0.56 
   5   0  -2    5.87    0.54 
  -6   0   2   39.64    2.82 
   6   0  -2   33.91    2.65 
   6   0   2   33.78    2.58 
  -6   0  -2   43.41    2.96 
  -6   0  -2   43.37    2.85 
  -7   0   2    3.12    0.47 
  -7   0  -2    3.54    0.62 
  -7   0  -2    2.96    0.55 
   8   0  -2    0.04    0.24 
  -8   0   2    0.60    0.16 
  -1   1   2  273.49   17.54 
   2  -1   2   33.40    2.21 
   2   1  -2   33.68    2.23 
   2  -1   2   32.17    2.22 
   2   1  -2   33.34    2.23 
   2  -1  -2   36.32    2.25 
   2  -1  -2   34.48    2.25 
   3  -1   2  107.40    6.67 
   3  -1   2   97.90    6.69 
   3   1  -2  102.93    6.69 
   3   1  -2  102.83    6.68 
   3  -1   2  100.46    6.68 
   3   1  -2  105.82    6.70 
   3  -1  -2  101.40    6.71 
   3  -1  -2  107.70    6.72 
   4  -1   2   45.14    3.36 
   4  -1   2   51.73    3.34 
   4   1  -2   53.72    3.37 
   4  -1  -2   52.15    3.39 
   5   1  -2   31.28    2.20 
   5  -1   2   32.00    2.20 
   5   1  -2   34.33    2.24 
   5  -1  -2   32.73    2.26 
   5   1   2   30.59    2.11 
  -6  -1  -2   27.11    1.93 
  -6   1   2   26.62    2.01 
  -6   1   2   26.74    2.03 
   6  -1   2   22.18    1.81 
   6   1  -2   26.08    1.84 
  -6  -1   2   27.92    1.99 
  -6   1  -2   27.52    2.12 
  -6   1  -2   25.99    1.92 
  -6   1  -2   26.82    2.08 
   6  -1  -2   23.78    1.86 
   6   1   2   22.53    1.70 
  -7  -1  -2   12.09    1.24 
  -7   1   2   12.38    1.08 
  -7   1   2   12.00    1.44 
  -7   1  -2   13.51    1.19 
  -7  -1   2   12.89    1.11 
  -8   1   2    0.37    0.15 
   8  -1  -2    0.40    0.22 
  -8  -1   2    0.22    0.12 
   0   2  -2  126.08    8.23 
   0   2   2  128.95    8.22 
  -1   2   2  271.42   16.08 
   1  -2   2  231.86   16.09 
   1   2  -2  245.48   16.07 
   1  -2  -2  252.00   16.09 
   2  -2   2  153.35   10.27 
   2   2  -2  165.83   10.27 
   2   2   2  156.50   10.25 
   2  -2  -2  157.32   10.28 
   2   2   2  162.55   10.19 
   3   2  -2   87.43    5.77 
   3  -2   2   90.02    5.79 
   3   2  -2   86.95    5.77 
   3  -2   2   85.40    5.80 
   3   2   2   87.33    5.71 
   3  -2  -2   94.41    5.81 
   4   2  -2   35.45    2.36 
   4   2  -2   34.16    2.36 
   4  -2   2   34.67    2.38 
   4   2   2   34.15    2.26 
   4  -2  -2   35.07    2.40 
   5  -2   2    1.12    0.24 
   5  -2  -2    1.16    0.26 
   5   2   2    0.76    0.13 
   6  -2   2    1.56    0.32 
  -6  -2  -2    1.56    0.34 
  -6   2   2    2.12    0.41 
  -6   2   2    1.55    0.40 
   6   2  -2    2.09    0.29 
  -6   2  -2    2.30    0.51 
  -6   2  -2    2.36    0.51 
  -6   2  -2    1.49    0.37 
   6  -2  -2    1.55    0.32 
   6  -2  -2    1.65    0.35 
  -7   2   2    0.58    0.38 
  -7   2   2    1.43    0.32 
  -7  -2  -2    1.53    0.47 
  -7   2  -2    1.71    0.42 
  -7  -2   2    0.89    0.27 
  -8   2   2    0.31    0.11 
  -8   2  -2    0.11    0.17 
   8  -2  -2    0.43    0.19 
  -8  -2   2    0.24    0.13 
   0   3   2    6.99    0.55 
   0   3  -2    7.03    0.56 
   0   3  -2    6.78    0.56 
   0   3   2    7.61    0.55 
   1  -3   2   44.33    2.95 
   1   3  -2   45.92    2.92 
   1   3  -2   43.40    2.92 
  -1   3   2   43.25    2.92 
   1   3   2   45.16    2.89 
   1   3   2   44.67    2.90 
   1  -3  -2   42.54    2.93 
  -1   3  -2   41.96    2.92 
   2   3  -2   29.72    1.96 
   2  -3   2   27.88    1.99 
   2   3  -2   26.68    1.95 
   2   3   2   28.63    1.91 
   2  -3  -2   30.47    1.99 
   2   3   2   29.28    1.93 
   3  -3   2   96.33    5.52 
   3   3  -2   79.39    5.45 
   3   3  -2   77.74    5.49 
   3   3   2   76.98    5.40 
   3   3   2   84.65    5.42 
   3   3   2   79.33    5.38 
   3  -3  -2   87.77    5.57 
   4   3  -2   93.45    6.10 
   4  -3   2  102.58    6.17 
   4   3  -2   95.24    6.10 
   4   3   2   90.58    6.00 
   4   3   2   82.61    6.01 
   4  -3  -2   91.47    6.15 
   5   3  -2   19.15    1.38 
   5   3  -2   19.01    1.41 
   5  -3   2   18.70    1.47 
   5  -3  -2   19.74    1.49 
   5   3   2   17.10    1.31 
   5  -3  -2   18.60    1.45 
   6  -3   2    4.34    0.56 
  -6   3   2    5.83    0.63 
  -6  -3  -2    4.87    0.59 
   6   3  -2    3.78    0.48 
   6  -3   2    4.62    0.56 
  -6   3   2    5.73    0.73 
  -6   3  -2    4.50    0.68 
   6  -3  -2    4.29    0.56 
  -6   3  -2    5.62    0.75 
  -6  -3   2    4.73    0.62 
   6  -3  -2    6.16    0.62 
  -6   3  -2    4.72    0.63 
   7  -3   2    1.88    0.35 
  -7   3   2    0.85    0.33 
  -7  -3  -2    1.31    0.32 
  -7   3  -2    1.41    0.33 
  -8   3   2    0.84    0.19 
  -8  -3   2    0.87    0.18 
  -8   3  -2    1.30    0.23 
   8  -3  -2    0.68    0.24 
   0   4   2    8.24    0.64 
   0   4  -2    7.84    0.65 
   0   4   2    8.22    0.64 
   0  -4   2    8.57    0.66 
   0   4  -2    7.26    0.65 
   1   4  -2   55.35    3.37 
  -1   4   2   56.76    3.37 
   1  -4   2   43.98    3.36 
   1   4  -2   46.77    3.34 
   1   4   2   49.66    3.32 
   1  -4  -2   47.66    3.37 
   1   4   2   45.95    3.32 
  -1   4  -2   54.11    3.36 
   2   4  -2   76.51    5.07 
   2   4  -2   86.85    5.10 
   2  -4   2   77.58    5.12 
  -2   4   2   79.00    5.34 
   2   4   2   74.78    5.03 
   2  -4  -2   68.01    5.09 
   2   4   2   75.07    5.04 
   3   4  -2   24.56    1.77 
   3   4  -2   27.65    1.79 
   3  -4   2   23.83    1.81 
   3   4   2   24.99    1.73 
   3   4   2   24.01    1.71 
   3  -4  -2   23.26    1.80 
   4  -4   2    1.59    0.36 
   4   4  -2    1.59    0.34 
   4   4   2    2.00    0.29 
   4   4   2    1.84    0.27 
   4  -4  -2    2.01    0.32 
   5   4  -2    7.10    0.75 
   5  -4   2    8.08    0.80 
  -5   4   2    9.62    0.91 
   5  -4   2    8.48    0.85 
   5  -4  -2    8.73    0.81 
   5   4   2    7.86    0.71 
   5  -4  -2    7.72    0.82 
  -5   4  -2    9.07    0.97 
  -5   4  -2   10.34    1.05 
  -5  -4   2    8.97    0.87 
  -6   4   2    0.38    0.25 
  -6  -4  -2    0.14    0.33 
  -6   4   2    0.27    0.43 
  -6   4  -2   -0.29    0.27 
  -6  -4   2    0.48    0.29 
   6  -4  -2    0.14    0.26 
  -6   4  -2   -0.27    0.26 
  -7   4   2    0.49    0.25 
  -7  -4  -2    0.68    0.23 
   7  -4   2    0.85    0.26 
  -7   4   2    0.75    0.19 
  -7   4  -2    1.01    0.27 
  -7  -4   2    0.62    0.22 
  -7   4  -2    0.60    0.25 
  -8   4   2    2.79    0.32 
  -8   4   2    3.05    0.36 
  -8   4  -2    2.03    0.42 
  -8  -4   2    2.49    0.30 
   8  -4  -2    2.39    0.38 
   0   5   2  136.98    9.32 
   0   5  -2  149.85    9.36 
   0  -5   2  149.84    9.35 
   0   5   2  135.09    9.32 
  -1   5   2  164.20    9.96 
  -1   5   2  154.65    9.95 
   1   5  -2  146.74    9.95 
   1  -5   2  159.86    9.99 
   1   5  -2  134.61    9.93 
   1   5   2  141.44    9.92 
   1   5   2  148.51    9.92 
  -1   5  -2  157.33    9.96 
   1  -5  -2  164.10   10.01 
   2   5  -2   23.59    1.74 
   2  -5   2   22.52    1.78 
   2   5  -2   23.18    1.73 
   2   5   2   25.05    1.71 
   2   5   2   24.82    1.72 
   2  -5  -2   23.77    1.78 
   3  -5   2    9.18    0.89 
   3   5  -2    9.77    0.84 
   3   5  -2    8.80    0.82 
   3  -5  -2    9.50    0.88 
   3   5   2    9.69    0.79 
   3   5   2    9.69    0.79 
   4   5  -2    1.12    0.28 
   4   5  -2    1.38    0.29 
   4  -5   2    1.41    0.37 
   4  -5   2    1.34    0.31 
   4  -5  -2    1.73    0.41 
   4  -5  -2    1.64    0.33 
   4   5   2    1.60    0.28 
   4   5   2    1.25    0.25 
   5   5  -2    6.51    0.67 
  -5   5   2    7.01    0.86 
   5  -5   2    6.66    0.69 
  -5   5   2    5.78    0.78 
  -5  -5  -2    6.85    0.72 
   5  -5   2    5.38    0.71 
  -5   5   2    6.41    0.74 
   5   5   2    5.15    0.59 
  -5   5  -2    6.62    0.89 
   5  -5  -2    6.98    0.78 
  -5   5  -2    5.01    0.78 
  -5   5  -2    6.70    0.79 
   5  -5  -2    5.39    0.65 
  -5  -5   2    6.13    0.71 
  -6   5   2    3.27    0.59 
   6  -5   2    3.81    0.50 
  -6   5   2    2.64    0.47 
  -6   5   2    4.09    0.63 
  -6  -5  -2    3.03    0.51 
  -6   5  -2    3.13    0.54 
  -6   5  -2    3.27    0.58 
  -6   5  -2    2.42    0.50 
   6  -5  -2    3.43    0.50 
  -6  -5   2    3.72    0.53 
  -7   5   2    0.09    0.14 
   7  -5   2   -0.02    0.17 
  -7   5   2    0.15    0.16 
  -7  -5  -2    0.32    0.20 
  -7  -5   2    0.21    0.17 
   7  -5  -2    0.29    0.18 
  -7   5  -2    0.40    0.19 
  -7   5  -2    0.00    0.21 
   0   6  -2    2.76    0.37 
   0   6  -2    2.90    0.38 
   0   6   2    2.87    0.37 
   0   6   2    2.80    0.37 
   1   6  -2   24.47    1.93 
   1  -6   2   27.72    1.98 
  -1   6   2   29.24    1.95 
   1   6   2   24.61    1.91 
   1   6   2   25.94    1.92 
   2   6  -2    8.21    0.78 
   2  -6   2    7.93    0.82 
   2   6  -2    7.73    0.77 
   2   6   2    8.55    0.76 
   2   6   2    8.75    0.77 
   3   6  -2    8.88    0.87 
   3  -6   2    9.65    1.03 
   3  -6   2    9.36    0.86 
   3   6  -2    9.30    0.87 
   3  -6  -2    9.49    0.85 
   3   6   2    8.45    0.83 
   3   6   2    9.44    0.84 
   3  -6  -2   10.11    0.97 
   4   6  -2    1.23    0.31 
  -4   6   2    1.09    0.44 
  -4  -6  -2    1.15    0.42 
  -4   6   2    1.48    0.44 
  -4   6   2    0.93    0.31 
   4  -6   2    1.08    0.36 
   4  -6  -2    0.84    0.32 
   4   6   2    1.78    0.31 
  -4   6  -2    1.90    0.46 
  -4   6  -2    0.56    0.36 
  -4  -6   2    1.44    0.41 
  -5   6   2    4.20    0.68 
  -5   6   2    3.35    0.53 
   5   6  -2    2.70    0.45 
  -5   6   2    3.21    0.60 
   5  -6   2    2.99    0.48 
  -5  -6  -2    3.53    0.54 
   5  -6   2    4.21    0.63 
  -5   6  -2    3.20    0.63 
   5  -6  -2    3.91    0.67 
  -5  -6   2    3.07    0.51 
   5  -6  -2    3.03    0.47 
  -5   6  -2    2.72    0.59 
   5   6   2    2.61    0.44 
  -5   6  -2    2.20    0.50 
   6   6  -2    0.14    0.38 
  -6   6   2    0.83    0.30 
   6  -6   2    0.50    0.20 
  -6   6   2    0.47    0.20 
  -6   6   2    1.48    0.60 
  -6   6  -2    0.58    0.28 
  -6   6  -2    0.84    0.26 
  -6  -6   2    0.54    0.27 
   6  -6  -2    0.72    0.49 
  -6   6  -2    0.38    0.27 
  -7   6   2    2.01    0.55 
  -7   6   2    1.61    0.30 
  -7  -6  -2    2.46    0.40 
   7  -6  -2    2.59    0.41 
  -7  -6   2    2.10    0.35 
  -7   6  -2    2.54    0.38 
   7  -6  -2    2.33    0.52 
  -7   6  -2    3.15    0.51 
   0   7   2    2.59    0.41 
   0   7   2    3.09    0.58 
   0   7   2    3.15    0.43 
   1   7  -2   20.55    1.93 
   1   7  -2   24.03    1.81 
   1   7  -2   25.25    1.84 
   1   7   2   19.97    1.75 
   1   7   2   22.08    1.91 
   1   7   2   27.07    1.83 
   2  -7   2   18.57    1.57 
   2   7  -2   19.14    1.51 
   2   7  -2   15.99    1.48 
   2  -7  -2   18.87    1.40 
   2   7   2   19.93    1.50 
   2   7   2   16.97    1.47 
   3  -7   2    0.50    0.39 
  -3   7   2    1.03    0.58 
   3   7  -2    0.82    0.25 
   3  -7   2    0.83    0.28 
   3   7  -2    0.89    0.29 
   3   7  -2    0.21    0.36 
   3   7   2    0.96    0.22 
  -3  -7   2    1.09    0.39 
   3   7   2    0.30    0.40 
   3  -7  -2    0.83    0.40 
   3   7   2    0.99    0.29 
   3  -7  -2    1.15    0.30 
  -4  -7  -2    0.61    0.32 
   4   7  -2    0.42    0.24 
   4   7  -2    0.78    0.39 
   4  -7   2    0.13    0.30 
  -4   7   2    0.91    0.28 
  -4   7   2    0.73    0.32 
  -4   7   2    0.35    0.33 
   4  -7   2    0.47    0.22 
  -4  -7   2    0.63    0.29 
  -4   7  -2    0.96    0.36 
   4  -7  -2    0.31    0.19 
  -4   7  -2    0.33    0.31 
   4  -7  -2    0.61    0.39 
  -4   7  -2    0.16    0.26 
   4   7   2    0.54    0.23 
   4   7   2    0.83    0.37 
  -5  -7  -2    6.73    0.70 
  -5   7   2    5.52    0.76 
  -5   7   2    5.54    0.72 
   5  -7   2    5.23    0.63 
  -5   7   2    4.55    0.64 
   5  -7  -2    5.11    0.74 
  -5   7  -2    7.00    0.72 
   5   7   2    5.08    0.80 
  -5   7  -2    4.17    0.70 
  -5  -7   2    6.43    0.70 
  -5   7  -2    4.81    0.76 
   6  -7   2   -0.02    0.15 
  -6   7   2    0.23    0.15 
  -6   7   2   -0.02    0.17 
  -6   7   2   -0.07    0.20 
  -6  -7  -2    0.01    0.17 
   6   7  -2    0.05    0.27 
   6  -7  -2   -0.19    0.19 
   6  -7  -2    0.02    0.16 
  -6   7  -2   -0.13    0.18 
  -6   7  -2    0.18    0.18 
   6   7   2    0.56    0.30 
  -6  -7   2    0.09    0.21 
   7  -7   2    1.24    0.37 
  -7   7   2    1.24    0.26 
   7   7  -2    1.47    0.31 
  -7   7   2    1.07    0.20 
   7  -7   2    0.87    0.22 
  -7  -7   2    1.18    0.23 
  -7   7  -2    1.28    0.26 
   7  -7  -2    1.12    0.32 
  -7   7  -2    1.43    0.36 
   0   8   2    0.86    0.33 
   0   8   2    0.43    0.24 
   0   8  -2    0.40    0.31 
   1   8  -2   31.27    2.61 
   1   8  -2   31.36    2.51 
   1   8  -2   35.06    2.55 
   1   8   2   30.00    2.56 
   1   8   2   37.26    2.57 
   1   8   2   34.40    2.54 
  -2   8   2   41.88    3.41 
  -2   8   2   51.42    3.44 
  -2  -8  -2   50.51    3.31 
   2   8  -2   49.07    3.36 
   2   8  -2   44.89    3.32 
  -2  -8   2   43.01    3.27 
  -2   8  -2   44.68    3.32 
   2  -8  -2   48.50    3.40 
  -2   8  -2   39.58    3.37 
   2   8   2   42.84    3.36 
   2   8   2   42.38    3.28 
  -3   8   2   13.65    1.42 
  -3  -8  -2   16.34    1.31 
  -3   8   2   14.55    1.32 
   3  -8   2   14.55    1.18 
  -3   8   2   13.24    1.31 
   3   8  -2   16.06    1.35 
   3   8   2   13.26    1.26 
  -3   8  -2   12.80    1.27 
  -3  -8   2   14.58    1.26 
  -3   8  -2   14.95    1.44 
   3  -8  -2   11.98    1.33 
   3  -8  -2   14.23    1.18 
  -3   8  -2   12.60    1.27 
   3   8   2   12.13    1.47 
  -4   8   2   23.84    1.99 
   4  -8   2   24.23    1.99 
  -4  -8  -2   22.45    1.89 
  -4   8   2   23.89    1.98 
   4   8  -2   27.32    2.04 
  -4   8   2   28.70    2.16 
  -4   8  -2   23.83    1.96 
   4   8   2   23.10    2.15 
  -4  -8   2   24.99    1.93 
  -4   8  -2   25.27    1.95 
  -4   8  -2   21.28    2.03 
   4  -8  -2   21.30    2.00 
   4  -8  -2   26.67    1.89 
  -5   8   2    0.43    0.36 
   5  -8   2    0.65    0.22 
  -5   8   2    0.63    0.33 
   5   8  -2    0.15    0.38 
  -5   8  -2    0.50    0.27 
  -5   8  -2    0.15    0.29 
   5  -8  -2    0.79    0.40 
  -5  -8   2    0.43    0.28 
   5   8   2    0.73    0.32 
  -6  -8  -2    0.15    0.16 
   6  -8   2    0.33    0.24 
   6   8  -2    0.36    0.37 
  -6   8   2    0.04    0.18 
  -6   8   2    0.15    0.20 
   6  -8   2    0.12    0.26 
   6  -8  -2   -0.20    0.23 
  -6  -8   2    0.20    0.20 
  -6   8  -2    0.21    0.19 
   6   8   2    0.35    0.22 
   6  -8  -2    0.61    0.20 
   0   9   2    5.02    0.86 
   0  -9  -2    4.33    0.70 
   0   9  -2    4.68    0.78 
   0   9   2    5.38    0.69 
   0  -9  -2    4.78    0.67 
   0  -9   2    3.91    0.71 
  -1  -9  -2   11.75    1.15 
   1   9  -2   14.22    1.29 
   1  -9   2    8.83    1.12 
   1  -9   2   10.84    1.11 
  -1  -9  -2   13.70    1.19 
  -1   9   2   10.67    1.16 
   1  -9  -2   11.44    1.14 
   1   9   2    9.04    1.13 
  -1   9  -2   11.66    1.17 
  -1  -9   2   10.89    1.09 
   1   9   2   10.94    1.18 
  -1   9  -2   12.50    1.22 
  -2  -9  -2   19.46    1.62 
   2   9  -2   20.26    1.72 
  -2   9   2   15.90    1.65 
   2   9  -2   18.68    1.80 
   2  -9   2   19.25    1.66 
  -2   9   2   16.81    1.70 
   2   9   2   22.99    1.87 
  -2   9  -2   21.61    1.70 
   2   9   2   20.87    1.71 
  -2   9  -2   17.60    1.68 
   2  -9  -2   17.44    1.65 
  -3   9   2    1.48    0.38 
   3   9  -2    1.31    0.43 
  -3  -9  -2    1.34    0.38 
   3   9  -2    1.32    0.51 
  -3   9   2    2.73    0.49 
   3  -9   2    2.18    0.52 
  -3   9   2    1.86    0.46 
   3   9   2    1.53    0.44 
   3   9   2    1.64    0.54 
  -3   9  -2    1.39    0.44 
  -3   9  -2    1.61    0.47 
   3  -9  -2    1.20    0.38 
  -3  -9   2    1.45    0.39 
  -4   9   2    1.49    0.42 
   4   9  -2    1.90    0.60 
  -4  -9  -2    1.70    0.37 
  -4   9   2    2.09    0.46 
   4  -9   2    2.17    0.50 
  -4   9   2    2.53    0.71 
   4   9   2    2.16    0.58 
  -4  -9   2    1.55    0.37 
   4  -9  -2    1.53    0.40 
  -4   9  -2    1.96    0.51 
  -5   9   2    1.10    0.30 
   5  -9   2    1.62    0.38 
  -5   9   2    1.16    0.26 
  -5   9   2    1.61    0.33 
  -5  -9  -2    1.20    0.28 
  -5   9  -2    0.98    0.29 
  -5  -9   2    1.78    0.36 
  -5   9  -2    1.75    0.39 
   5  -9  -2    1.26    0.33 
  -5   9  -2    1.69    0.27 
   5   9   2    2.25    0.49 
   6   9  -2    0.45    0.25 
   6  -9   2    0.19    0.15 
  -6   9   2    0.25    0.18 
  -6   9   2    0.19    0.10 
   6  -9  -2    0.35    0.20 
  -6   9  -2    0.20    0.17 
  -6   9  -2    0.08    0.15 
   6   9   2    0.16    0.27 
  -6  -9   2   -0.12    0.13 
   6  -9  -2    0.41    0.25 
   0 -10  -2    3.22    0.55 
   0  10   2    3.04    0.62 
   0 -10   2    3.20    0.55 
   0  10  -2    2.81    0.59 
   0 -10  -2    2.61    0.55 
  -1 -10  -2   11.07    1.09 
   1  10  -2    9.36    1.14 
  -1  10   2    9.63    1.11 
   1  10  -2   12.58    1.12 
   1 -10   2   11.39    1.08 
  -1 -10  -2   11.29    1.13 
  -1 -10   2   10.17    1.04 
  -1  10  -2   10.83    1.13 
   1  10   2   11.89    1.13 
   1  10   2    9.62    1.18 
   1 -10  -2    9.16    1.04 
  -2  10   2    1.59    0.45 
   2 -10   2    1.22    0.39 
  -2 -10  -2    1.37    0.40 
   2  10  -2    1.42    0.43 
  -2 -10   2    1.19    0.33 
  -2  10  -2    1.47    0.42 
  -2  10  -2    2.03    0.48 
   2  10   2    1.25    0.47 
   2 -10  -2    1.60    0.44 
   2  10   2    1.28    0.45 
   3 -10   2    9.43    1.22 
  -3 -10  -2    7.91    0.87 
  -3  10   2    7.39    0.91 
   3  10  -2    8.94    1.08 
   3 -10  -2    8.03    0.95 
  -3 -10   2    8.66    0.89 
   3  10   2    9.80    1.07 
  -3  10  -2   11.25    1.42 
  -3  10  -2    9.42    1.21 
  -4  10   2    0.20    0.19 
   4  10  -2    0.67    0.35 
  -4 -10  -2    0.52    0.20 
   4 -10   2    0.47    0.21 
  -4  10  -2    0.22    0.26 
   4 -10  -2    0.30    0.22 
   4  10   2    0.38    0.32 
  -4  10  -2    0.54    0.26 
  -4 -10   2    0.25    0.21 
   4 -10  -2    0.40    0.35 
  -5  10   2    0.90    0.21 
   5 -10   2    1.16    0.28 
   5 -10   2    1.15    0.27 
   5  10  -2    1.19    0.33 
  -5 -10  -2    0.89    0.22 
  -5  10  -2    1.11    0.28 
   5  10   2    0.76    0.26 
   5 -10  -2    1.14    0.29 
  -5 -10   2    0.79    0.21 
   5  10   2    1.14    0.31 
  -5  10  -2    0.67    0.17 
   5 -10  -2    0.97    0.37 
   0  11   2    7.86    0.93 
   0  11  -2    6.67    0.92 
   0 -11  -2    8.12    0.86 
   1 -11   2    6.19    0.73 
  -1  11  -2    6.19    0.93 
   1 -11  -2    5.60    0.73 
   2  11  -2    7.85    0.96 
   2 -11   2    9.26    0.88 
  -2  11   2    7.65    0.90 
  -2 -11  -2    9.54    0.89 
   2  11  -2   10.54    1.01 
   2  11   2    8.15    0.85 
  -2  11  -2    7.33    0.85 
   2 -11  -2    7.24    0.88 
   2  11   2    8.38    0.99 
  -2 -11   2    7.70    0.84 
   3  11  -2    1.05    0.43 
   3 -11   2    1.59    0.32 
  -3 -11  -2    1.03    0.25 
   3  11  -2    1.66    0.43 
  -3  11   2    0.99    0.32 
  -3  11  -2    1.45    0.41 
   3  11   2    1.58    0.37 
   3 -11  -2    0.89    0.26 
   3  11   2    0.81    0.32 
  -3 -11   2    1.35    0.32 
  -4 -11  -2    2.12    0.34 
   4 -11   2    2.81    0.41 
  -4  11   2    2.07    0.34 
   4  11  -2    2.64    0.44 
   4  11  -2    1.90    0.44 
   4  11   2    1.72    0.37 
  -4  11  -2    2.40    0.34 
   4  11   2    2.48    0.47 
   4 -11  -2    2.68    0.40 
  -4 -11   2    2.45    0.36 
   0  12   2   -0.07    0.15 
   0  12  -2   -0.18    0.16 
   1  12  -2    1.80    0.44 
  -1  12   2    2.36    0.40 
   1  12   2    2.30    0.47 
   1 -12  -2    2.05    0.39 
  -1  12  -2    3.19    0.60 
  -2  12   2    3.31    0.45 
   2  12  -2    3.50    0.49 
   2 -12   2    2.40    0.40 
  -2 -12   2    3.15    0.45 
   2  12   2    3.80    0.54 
   2 -12  -2    2.53    0.43 
  -2  12  -2    3.39    0.42 
  -3  12   2    0.23    0.17 
   3  12  -2    0.01    0.15 
  -3  12  -2    0.23    0.23 
   3 -12  -2    0.17    0.20 
   3  12   2    0.34    0.18 
  -3 -12   2    0.30    0.15 
   0   0  -3   -0.02    0.02 
   2   0  -3   92.94    6.01 
   2   0  -3   89.53    6.01 
   2   0   3   95.62    5.97 
   3   0  -3   20.16    1.42 
   3   0   3   20.26    1.36 
   3   0  -3   21.19    1.42 
   4   0   3    1.10    0.11 
   4   0  -3    0.96    0.18 
   4   0  -3    1.05    0.17 
   4   0   3    1.15    0.11 
   4   0   3    1.10    0.12 
   5   0   3    2.87    0.27 
   5   0  -3    2.43    0.35 
  -6   0  -3    5.11    0.79 
  -6   0   3    7.58    0.76 
   6   0   3    6.19    0.53 
   6   0  -3    5.84    0.60 
   7   0  -3   10.43    0.97 
  -7   0   3    9.91    0.94 
  -8   0   3    0.03    0.10 
   8   0  -3    0.09    0.24 
   0  -1  -3   29.32    1.98 
   0   1   3   29.50    1.98 
   0   1  -3   31.56    1.99 
   2  -1   3    0.93    0.11 
   2  -1   3    0.80    0.11 
   2   1  -3    1.00    0.14 
   2   1  -3    0.93    0.13 
   2  -1  -3    0.79    0.14 
   2  -1  -3    0.95    0.13 
   3  -1   3    5.86    0.44 
   3   1  -3    5.69    0.47 
   3  -1   3    5.92    0.44 
   3  -1   3    5.47    0.45 
   3  -1  -3    5.78    0.48 
   3  -1  -3    5.83    0.48 
   3   1   3    5.71    0.39 
   4  -1   3   11.80    0.87 
   4  -1   3   10.88    0.88 
   4   1  -3   12.34    0.92 
   4   1  -3   12.39    0.92 
   4  -1  -3   12.89    0.94 
   5   1  -3   14.12    1.00 
   5  -1   3   11.78    0.93 
   5   1  -3   11.21    0.94 
   5  -1  -3   11.80    0.99 
  -6   1   3   17.48    1.39 
  -6   1   3   14.48    1.36 
   6  -1   3   16.41    1.21 
   6   1  -3   14.35    1.21 
  -6  -1   3   17.47    1.38 
  -6   1  -3   16.44    1.44 
   6  -1  -3   13.60    1.24 
  -6   1  -3   15.56    1.46 
  -7   1   3    7.96    0.84 
  -7  -1   3    8.79    0.86 
  -7   1  -3    9.68    0.97 
   7  -1  -3   10.10    0.89 
  -8   1   3    0.73    0.17 
   8  -1  -3    0.52    0.25 
  -8  -1   3    0.70    0.19 
   0   2   3   35.77    2.52 
   0   2   3   39.75    2.53 
   0   2  -3   39.73    2.55 
   1  -2   3   27.24    1.71 
   1   2  -3   25.27    1.69 
  -1   2   3   22.19    1.67 
   1   2  -3   25.70    1.69 
   1  -2  -3   25.07    1.69 
   1   2   3   23.96    1.64 
   2   2  -3    4.81    0.41 
   2   2  -3    4.77    0.41 
   2  -2   3    4.73    0.41 
   2  -2  -3    4.94    0.42 
   3  -2   3   51.12    3.48 
   3   2  -3   53.39    3.48 
   3   2  -3   51.64    3.48 
   3  -2   3   52.49    3.49 
   3  -2  -3   53.05    3.50 
   4   2  -3   43.65    2.92 
   4   2  -3   44.54    2.93 
   4  -2   3   40.58    2.92 
   4  -2  -3   43.54    2.96 
   5   2  -3   10.89    0.96 
   5  -2   3   13.19    1.02 
   5   2  -3   14.50    1.03 
   5  -2  -3   11.20    1.02 
  -6   2   3   31.25    2.23 
  -6   2   3   29.87    2.19 
   6  -2   3   25.76    2.05 
   6   2  -3   27.77    2.03 
   6  -2  -3   26.04    2.08 
  -6   2  -3   32.35    2.29 
   6  -2  -3   24.84    2.06 
  -6   2  -3   29.79    2.27 
  -6  -2   3   25.98    2.11 
  -7   2   3    0.31    0.17 
  -7  -2   3    0.19    0.19 
  -7   2  -3    0.59    0.30 
   7  -2  -3    0.22    0.19 
  -7   2  -3    0.10    0.26 
   8  -2   3    0.55    0.21 
  -8   2   3    1.05    0.19 
   8  -2  -3    0.77    0.25 
  -8   2  -3    1.65    0.32 
  -8  -2   3    1.15    0.21 
   0   3  -3  147.92    9.97 
   0   3  -3  148.99    9.97 
   0   3   3  163.68    9.96 
   0  -3   3  154.47    9.97 
   0   3   3  155.31    9.96 
   1  -3   3  160.32   10.96 
  -1   3   3  193.10   10.95 
   1   3  -3  163.66   10.94 
  -1   3   3  156.60   10.93 
   1   3  -3  165.38   10.94 
   1   3   3  174.06   10.94 
   1   3   3  159.76   10.90 
  -1   3  -3  165.17   10.94 
   1  -3  -3  184.74   10.97 
   2   3  -3  147.84    9.83 
   2   3  -3  153.19    9.84 
   2  -3   3  142.48    9.85 
   2   3   3  172.08    9.78 
   2   3   3  155.69    9.79 
   2  -3  -3  137.97    9.84 
   3   3  -3   76.11    5.16 
   3   3  -3   73.61    5.16 
   3  -3   3   84.62    5.21 
   3   3   3   84.90    5.17 
   3   3   3   76.41    5.20 
   3   3   3   77.41    5.11 
   3  -3  -3   74.37    5.19 
   4  -3   3   44.18    3.16 
   4   3  -3   46.25    3.13 
   4   3  -3   49.14    3.14 
   4   3   3   41.47    3.01 
   4   3   3   47.97    3.01 
   5   3  -3    7.37    0.68 
   5   3  -3    7.45    0.65 
   5  -3   3    7.63    0.72 
   5  -3  -3    7.03    0.72 
   5   3   3    6.05    0.54 
   5  -3  -3    7.57    0.73 
   6   3  -3    2.52    0.35 
   6  -3   3    1.57    0.40 
  -6   3   3    2.48    0.50 
  -6  -3  -3    2.12    0.40 
   6  -3   3    2.46    0.40 
  -6  -3   3    2.50    0.47 
   6  -3  -3    1.84    0.38 
  -6   3  -3    2.20    0.50 
   6  -3  -3    2.95    0.42 
  -6   3  -3    2.37    0.48 
  -7   3   3    1.40    0.36 
  -7   3   3    2.54    0.46 
   7  -3   3    1.83    0.39 
   7  -3  -3    1.79    0.56 
  -7  -3   3    1.83    0.54 
  -7   3  -3    1.63    0.37 
  -7   3  -3    1.56    0.53 
  -8   3   3    0.25    0.11 
  -8   3   3    0.09    0.15 
   8  -3   3    0.45    0.18 
  -8   3  -3    0.29    0.15 
  -8  -3   3    0.33    0.14 
   8  -3  -3    0.04    0.22 
   8  -3  -3   -0.26    0.18 
   0   4  -3   14.76    1.12 
   0   4   3   15.10    1.11 
   0   4  -3   15.23    1.12 
   0  -4   3   15.31    1.12 
   1   4  -3   15.18    1.28 
   1  -4   3   16.56    1.36 
  -1   4   3   20.43    1.31 
   1   4  -3   17.00    1.29 
  -1   4   3   17.77    1.29 
  -1   4  -3   20.21    1.31 
   1   4   3   16.81    1.26 
   1  -4  -3   18.42    1.32 
   1   4   3   17.48    1.26 
   2   4  -3   48.01    3.31 
   2  -4   3   54.31    3.38 
   2   4  -3   47.71    3.31 
   2   4   3   49.66    3.26 
   2   4   3   49.42    3.27 
   2  -4  -3   44.76    3.32 
   3   4  -3   37.24    2.57 
   3  -4   3   36.84    2.62 
   3   4  -3   35.86    2.57 
   3  -4  -3   36.01    2.60 
   3   4   3   38.61    2.50 
   3   4   3   36.80    2.51 
   4   4  -3   23.51    1.80 
   4  -4   3   25.61    1.85 
   4   4  -3   24.17    1.81 
   4  -4   3   23.92    1.86 
   4  -4  -3   26.58    1.94 
   4  -4  -3   22.49    2.07 
  -5  -4  -3    2.71    0.69 
   5  -4   3    2.35    0.40 
  -5   4   3    1.67    0.56 
  -5   4   3    2.03    0.42 
   5   4  -3    1.84    0.34 
   5   4  -3    1.31    0.27 
  -5   4  -3    3.02    0.61 
  -5   4  -3    1.58    0.68 
   5   4   3    1.44    0.26 
   5  -4  -3    1.73    0.38 
   6  -4   3    0.58    0.22 
  -6   4   3    0.05    0.17 
  -6  -4  -3    0.32    0.26 
  -6   4   3    0.09    0.27 
   6  -4   3    0.19    0.20 
   6   4  -3    0.34    0.17 
  -6   4   3    0.76    0.38 
   6   4   3    0.31    0.09 
  -6   4  -3    0.46    0.28 
   6  -4  -3    0.19    0.21 
   6  -4  -3    0.39    0.20 
  -6   4  -3    0.04    0.27 
  -6  -4   3    0.25    0.18 
  -7   4   3    4.24    0.55 
  -7   4   3    2.68    0.44 
   7  -4   3    3.95    0.50 
  -7   4  -3    3.25    0.54 
  -7   4  -3    4.44    0.55 
  -7  -4   3    3.53    0.47 
   7  -4  -3    4.32    0.54 
  -8   4   3    1.22    0.23 
  -8   4   3    0.80    0.16 
  -8   4  -3    1.98    0.38 
   8  -4  -3    1.43    0.41 
   8  -4  -3    1.13    0.27 
  -8  -4   3    1.12    0.21 
   0   5  -3   34.34    2.42 
   0   5   3   29.29    2.22 
   0   5   3   32.93    2.24 
  -1   5   3   15.59    1.07 
  -1   5   3   14.41    1.06 
   1  -5   3   14.90    1.10 
   1   5  -3   11.44    1.03 
   1   5  -3   11.15    1.03 
   1   5   3   12.15    1.02 
   1  -5  -3   14.11    1.09 
  -1   5  -3   14.57    1.07 
   1   5   3   12.09    1.01 
   2   5  -3    9.38    0.84 
   2   5  -3   10.10    0.84 
   2  -5   3    9.24    0.94 
   2   5   3   10.30    0.81 
   2   5   3    9.97    0.80 
   2  -5  -3    9.49    0.86 
   3   5  -3   16.80    1.39 
   3  -5   3   17.05    1.46 
   3   5  -3   20.60    1.45 
   3  -5  -3   17.49    1.44 
   3   5   3   17.80    1.34 
   3  -5  -3   18.65    1.40 
   3   5   3   17.57    1.35 
   4   5  -3    9.89    0.88 
   4   5  -3    9.00    0.87 
   4  -5   3    9.85    0.88 
   4  -5   3    9.34    0.93 
   4  -5  -3    8.79    0.85 
   4  -5  -3   10.68    0.96 
   4   5   3    7.73    0.77 
  -5   5   3    3.58    0.64 
  -5  -5  -3    4.90    0.57 
  -5   5   3    4.57    0.70 
   5  -5   3    3.48    0.51 
   5  -5   3    3.38    0.54 
   5   5  -3    2.82    0.47 
  -5   5   3    3.21    0.55 
   5   5   3    3.77    0.44 
  -5   5  -3    3.47    0.64 
   5  -5  -3    4.07    0.60 
   5  -5  -3    3.65    0.50 
  -5   5  -3    5.27    0.75 
  -5  -5   3    4.36    0.59 
  -6   5   3    1.48    0.37 
   6  -5   3    1.31    0.34 
  -6  -5  -3    1.55    0.36 
  -6   5   3    1.20    0.32 
   6   5  -3    0.94    0.32 
  -6   5  -3    2.05    0.46 
   6  -5  -3    1.58    0.41 
  -6  -5   3    2.37    0.43 
  -6   5  -3    1.77    0.42 
  -7   5   3    0.67    0.20 
  -7   5   3    0.68    0.24 
   7  -5   3    0.65    0.22 
  -7   5  -3    0.48    0.20 
  -7  -5   3    0.72    0.24 
  -7   5  -3    0.92    0.25 
   7  -5  -3    1.13    0.28 
   0   6   3   31.53    2.14 
   0   6  -3   28.52    2.13 
   0   6   3   25.64    2.09 
   0   6  -3   31.91    2.16 
   1  -6   3   36.44    2.58 
   1   6  -3   40.57    2.68 
   1   6  -3   32.24    2.55 
  -1   6   3   37.35    2.57 
   1   6   3   34.91    2.54 
   1   6   3   34.43    2.53 
   2   6  -3   21.56    1.68 
   2   6  -3   22.22    1.70 
   2  -6   3   21.66    1.72 
   2   6   3   22.86    1.66 
   2   6   3   21.38    1.65 
   3   6  -3    5.64    0.63 
   3  -6   3    4.68    0.59 
   3   6  -3    5.44    0.62 
   3  -6   3    6.69    0.80 
   3  -6  -3    5.48    0.70 
   3   6   3    5.39    0.56 
   3   6   3    4.77    0.55 
   3  -6  -3    4.85    0.56 
  -4   6   3    1.96    0.48 
  -4   6   3    2.07    0.48 
   4  -6   3    2.08    0.39 
   4  -6   3    1.37    0.38 
   4   6  -3    1.74    0.41 
   4   6  -3    1.37    0.31 
  -4   6   3    2.46    0.56 
  -4  -6  -3    2.16    0.41 
  -4   6  -3    1.73    0.45 
  -4  -6   3    2.11    0.45 
   4  -6  -3    1.99    0.51 
   4   6   3    1.97    0.33 
   4   6   3    1.99    0.33 
   4  -6  -3    1.81    0.37 
   5  -6   3    5.88    0.66 
  -5   6   3    5.09    0.69 
  -5   6   3    6.43    0.75 
   5  -6   3    6.50    0.79 
  -5   6   3    7.42    0.85 
  -5  -6  -3    6.31    0.73 
   5   6  -3    5.01    0.65 
  -5   6  -3    5.50    0.74 
  -5   6  -3    5.89    0.80 
  -5  -6   3    6.42    0.71 
   5  -6  -3    4.94    0.62 
   5   6   3    4.03    0.60 
   5  -6  -3    4.68    0.73 
   5  -6  -3    6.22    0.78 
   6   6  -3    0.40    0.42 
  -6   6   3    0.70    0.32 
   6  -6   3    1.10    0.29 
  -6   6   3    0.84    0.27 
  -6  -6  -3    1.11    0.31 
  -6   6   3    1.47    0.46 
  -6   6  -3    1.07    0.37 
   6  -6  -3    1.12    0.30 
  -6  -6   3    1.21    0.34 
  -6   6  -3    0.91    0.30 
  -7   6   3    3.46    0.53 
  -7   6   3    2.44    0.32 
  -7   6  -3    3.04    0.55 
  -7   6  -3    2.84    0.41 
  -7  -6   3    2.58    0.39 
   0   7  -3   10.69    1.25 
   0   7   3    9.30    0.92 
   0   7   3    8.65    0.83 
   0   7  -3    7.41    1.08 
   0   7   3    7.77    0.82 
   1   7  -3    7.53    0.81 
   1   7  -3    7.41    0.77 
   1   7  -3    7.71    1.37 
   1   7   3    7.68    0.76 
   1   7   3    7.68    0.76 
   2  -7   3   35.73    2.55 
   2   7  -3   38.57    2.69 
   2  -7   3   36.10    2.71 
   2   7  -3   37.11    2.69 
   2   7   3   36.30    2.63 
   2  -7  -3   35.14    2.53 
   2   7   3   30.00    2.76 
   2   7   3   39.30    2.65 
   3  -7   3   22.13    1.79 
   3   7  -3   23.28    1.74 
   3  -7   3   19.53    1.61 
  -3   7   3   21.75    1.78 
   3   7  -3   19.35    1.68 
   3  -7  -3   21.75    1.63 
   3   7   3   20.96    1.73 
   3  -7  -3   20.42    1.84 
   3  -7  -3   19.10    1.76 
  -3   7  -3   21.29    1.87 
  -3  -7   3   19.28    1.67 
   3   7   3   19.98    1.65 
  -4   7   3   26.23    2.22 
   4   7  -3   28.18    2.20 
   4  -7   3   27.63    2.12 
  -4   7   3   28.94    2.31 
  -4   7   3   25.97    2.21 
   4  -7   3   30.10    2.30 
   4  -7  -3   27.31    2.26 
   4   7   3   26.48    2.13 
  -4  -7   3   26.35    2.14 
   4  -7  -3   31.36    2.36 
  -4   7  -3   30.25    2.19 
  -4   7  -3   26.31    2.25 
  -4   7  -3   28.51    2.34 
  -5   7   3    1.07    0.33 
   5  -7   3    1.33    0.33 
  -5   7   3    1.79    0.45 
  -5  -7  -3    1.88    0.40 
   5   7  -3    0.73    0.46 
  -5   7   3    1.34    0.34 
   5  -7  -3    2.51    0.48 
  -5   7  -3    2.67    0.49 
  -5  -7   3    1.56    0.40 
  -5   7  -3    2.17    0.41 
   5   7   3    1.13    0.47 
  -5   7  -3    1.67    0.41 
   5  -7  -3    2.21    0.42 
  -6  -7  -3    0.30    0.21 
   6  -7   3    0.73    0.22 
  -6   7   3    0.51    0.17 
   6   7  -3    0.51    0.29 
  -6   7   3    0.15    0.22 
  -6   7   3    0.70    0.24 
  -6   7  -3    0.55    0.25 
   6  -7  -3    0.47    0.25 
  -6  -7   3    0.54    0.26 
   6  -7  -3    0.57    0.22 
   6   7   3    0.39    0.31 
  -6   7  -3    0.39    0.21 
  -7   7   3    0.23    0.10 
   7   7  -3    0.06    0.24 
   7  -7   3    0.44    0.23 
  -7   7   3    0.64    0.20 
   7  -7   3    0.53    0.17 
  -7   7  -3    0.80    0.26 
   7  -7  -3   -0.05    0.20 
  -7  -7   3    0.46    0.17 
  -7   7  -3    0.33    0.14 
   0   8  -3    5.74    0.77 
   0   8   3    5.90    1.07 
   1   8  -3    3.75    0.62 
   1   8  -3    4.09    0.57 
   1   8  -3    3.73    0.75 
   1   8   3    4.30    0.60 
   1   8   3    3.79    0.55 
   1   8   3    3.30    0.64 
   2   8  -3    2.76    0.54 
   2  -8   3    2.59    0.44 
  -2   8   3    3.22    0.53 
  -2  -8  -3    2.72    0.54 
  -2   8   3    4.01    0.79 
   2   8  -3    2.00    0.61 
  -2  -8   3    3.35    0.62 
  -2   8  -3    3.16    0.52 
   2   8   3    2.57    0.48 
  -2   8  -3    1.72    0.53 
   2  -8  -3    3.14    0.61 
   2   8   3    2.70    0.64 
   3  -8   3   52.96    3.38 
  -3   8   3   44.83    3.47 
  -3   8   3   45.23    3.51 
   3   8  -3   57.15    3.59 
  -3   8   3   46.20    3.62 
  -3   8  -3   46.44    3.45 
   3  -8  -3   49.86    3.34 
   3   8   3   47.24    3.68 
  -3   8  -3   47.70    3.63 
   3  -8  -3   44.39    3.54 
   3   8   3   46.93    3.47 
  -3  -8   3   45.67    3.41 
  -3   8  -3   44.50    3.45 
   4  -8   3    3.73    0.56 
  -4   8   3    5.62    0.69 
  -4  -8  -3    3.44    0.57 
  -4   8   3    3.93    0.62 
  -4   8   3    4.97    0.73 
   4   8  -3    4.80    0.65 
   4   8  -3    2.50    0.75 
   4  -8  -3    4.42    0.60 
  -4   8  -3    3.60    0.63 
  -4  -8   3    4.01    0.64 
  -4   8  -3    4.68    0.68 
   4   8   3    4.66    0.78 
  -4   8  -3    4.24    0.74 
   4   8   3    4.97    0.66 
   5   8  -3    0.68    0.47 
  -5  -8  -3    1.17    0.30 
  -5   8   3    0.08    0.49 
   5  -8   3    1.29    0.29 
  -5   8  -3    0.87    0.38 
  -5   8  -3    1.59    0.63 
  -5   8  -3    1.28    0.35 
  -5  -8   3    1.10    0.51 
  -6  -8  -3    0.43    0.18 
   6  -8   3   -0.06    0.29 
  -6   8   3    0.29    0.13 
   6  -8  -3   -0.26    0.21 
  -6  -8   3    0.29    0.25 
  -6   8  -3   -0.13    0.30 
  -6   8  -3    0.19    0.19 
   6  -8  -3    0.05    0.18 
   0  -9  -3    6.89    0.79 
   0   9   3    5.77    0.75 
   0   9   3    5.84    0.84 
   0  -9   3    4.50    0.72 
   0   9  -3    6.53    0.88 
   0  -9  -3    5.91    0.80 
  -1  -9  -3   13.41    1.28 
  -1  -9  -3   14.48    1.30 
   1  -9   3   10.96    1.28 
   1  -9   3   14.33    1.29 
  -1   9   3   15.63    1.41 
   1   9  -3   17.38    1.46 
  -1  -9   3   14.78    1.32 
   1   9   3   15.12    1.38 
  -1   9  -3   16.12    1.40 
   1   9   3   14.28    1.43 
   1  -9  -3   14.73    1.36 
  -1   9  -3   11.38    1.29 
   1   9   3   12.73    1.33 
   2   9  -3   17.14    1.51 
  -2   9   3   14.81    1.44 
   2  -9   3   17.75    1.47 
   2   9  -3   15.46    1.59 
  -2  -9  -3   14.67    1.38 
   2   9   3   15.74    1.55 
  -2  -9   3   14.66    1.35 
   2  -9  -3   14.85    1.44 
  -2   9  -3   17.00    1.43 
   2   9   3   17.68    1.49 
  -2   9  -3   13.53    1.46 
  -3   9   3    4.24    0.63 
  -3   9   3    3.76    0.69 
  -3   9   3    3.50    0.61 
  -3  -9  -3    4.14    0.58 
   3   9  -3    4.79    0.89 
  -3   9  -3    4.01    0.61 
  -3   9  -3    4.12    0.70 
  -3  -9   3    3.08    0.54 
   3   9   3    4.67    0.73 
   3  -9  -3    3.53    0.64 
   3   9   3    4.44    0.81 
   4   9  -3    5.57    0.93 
  -4  -9  -3    5.47    0.83 
  -4   9   3    5.96    0.80 
  -4   9   3    5.38    0.69 
  -4   9  -3    5.54    0.83 
  -4  -9   3    5.65    0.69 
   4  -9  -3    4.67    0.73 
   4   9   3    6.99    0.92 
  -4   9  -3    5.54    0.68 
   5  -9   3    5.84    0.74 
   5   9  -3    6.85    0.94 
   5  -9   3    6.60    0.77 
  -5  -9  -3    6.86    0.74 
  -5   9   3    6.29    0.71 
  -5   9   3    6.06    0.68 
  -5   9  -3    6.65    0.76 
  -5  -9   3    6.30    0.69 
   5  -9  -3    7.29    0.78 
   5   9   3    8.65    0.91 
  -6   9   3    0.30    0.19 
   6   9  -3    0.25    0.36 
   6  -9   3    0.56    0.19 
  -6   9   3    0.19    0.11 
   6  -9  -3    0.27    0.15 
  -6  -9   3    0.20    0.14 
   6   9   3    0.39    0.20 
  -6   9  -3    0.36    0.13 
  -6   9  -3    0.13    0.13 
   0 -10  -3    1.04    0.32 
   0 -10   3    1.30    0.39 
   0  10   3    1.14    0.34 
   0 -10  -3    0.71    0.38 
   0  10  -3    0.99    0.37 
  -1  10   3   15.71    1.49 
  -1 -10  -3   17.82    1.47 
   1  10  -3   17.39    1.60 
  -1 -10  -3   14.93    1.41 
   1 -10   3   17.10    1.44 
   1  10   3   15.05    1.52 
   1 -10  -3   14.49    1.42 
  -1  10  -3   15.20    1.46 
   1  10   3   18.44    1.47 
  -1 -10   3   15.03    1.41 
  -2 -10  -3    0.48    0.29 
   2  10  -3    0.91    0.40 
   2 -10   3    1.70    0.41 
  -2  10   3    1.27    0.40 
   2 -10  -3    0.80    0.31 
   2  10   3    0.91    0.38 
  -2  10  -3    1.43    0.41 
  -2  10  -3    1.47    0.38 
   2  10   3    0.46    0.34 
  -2 -10   3    1.08    0.36 
   3  10  -3    2.20    0.53 
  -3 -10  -3    1.05    0.51 
  -3  10   3    2.38    0.70 
  -3  10   3    1.92    0.38 
  -3  10  -3    1.89    0.39 
  -3  10  -3    3.01    0.77 
   3 -10  -3    1.55    0.57 
   3  10   3    2.52    0.54 
   3 -10  -3    2.16    0.44 
  -4  10   3    1.07    0.31 
   4  10  -3    1.03    0.39 
  -4  10   3    1.01    0.35 
  -4 -10  -3    1.06    0.25 
   4 -10   3    1.02    0.31 
  -4 -10   3    1.00    0.27 
  -4  10  -3    0.89    0.29 
   4  10   3    1.19    0.40 
  -4  10  -3    1.09    0.24 
   4 -10  -3    0.48    0.25 
   5  10  -3    2.15    0.42 
  -5 -10  -3    1.65    0.33 
   5 -10   3    1.92    0.36 
  -5  10   3    1.56    0.29 
   5 -10  -3    1.14    0.40 
   5  10   3    1.81    0.36 
   5 -10  -3    1.92    0.37 
  -5  10  -3    2.72    0.43 
  -5 -10   3    1.93    0.32 
   5  10   3    2.85    0.46 
   0 -11  -3    0.11    0.25 
   0  11   3    0.20    0.37 
  -1  11   3    1.77    0.61 
   1  11  -3    0.91    0.36 
  -1 -11  -3    2.08    0.58 
  -1 -11  -3    1.05    0.46 
   1  11   3    1.58    0.52 
  -1  11  -3    1.14    0.33 
  -1 -11   3    1.18    0.34 
   1 -11  -3    0.85    0.33 
  -2  11   3    4.40    0.63 
   2  11  -3    4.80    0.73 
   2 -11   3    4.87    0.61 
  -2 -11  -3    4.49    0.60 
   2  11   3    4.55    0.60 
  -2  11  -3    4.92    0.61 
   2 -11  -3    4.40    0.62 
  -2 -11   3    3.84    0.58 
   2  11   3    4.97    0.71 
   3  11  -3    0.86    0.31 
  -3 -11  -3    0.34    0.19 
  -3  11   3    0.22    0.18 
   3 -11  -3    0.56    0.20 
   3  11   3    0.13    0.23 
  -3  11  -3    0.60    0.19 
  -3 -11   3    0.08    0.18 
   3  11   3    0.56    0.30 
   4 -11   3    1.11    0.26 
  -4 -11  -3    1.41    0.25 
   4  11  -3    1.43    0.33 
  -4  11   3    1.03    0.25 
   4  11  -3    1.69    0.38 
  -4 -11   3    1.75    0.30 
   4  11   3    1.40    0.32 
   4  11   3    1.76    0.34 
   4 -11  -3    1.45    0.32 
   0 -12  -3    3.36    0.47 
   0  12   3    3.31    0.52 
  -1  12   3    2.22    0.48 
   1  12   3    3.45    0.68 
  -1  12  -3    3.15    0.44 
   1 -12  -3    2.22    0.41 
   2  12  -3    1.47    0.34 
  -2  12   3    1.49    0.31 
  -2  12  -3    1.45    0.28 
   2  12   3    1.05    0.31 
  -2 -12   3    1.13    0.28 
  -3  12   3    0.99    0.32 
   3  12  -3    0.99    0.27 
   3 -12  -3    1.15    0.41 
  -3 -12   3    0.97    0.23 
   3  12   3    1.16    0.29 
   2   0   4   50.45    3.22 
   2   0   4   48.09    3.20 
   2   0   4   50.84    3.20 
   2   0  -4   47.90    3.25 
   3   0   4   17.54    1.17 
   3   0   4   17.39    1.17 
   3   0   4   18.12    1.20 
   3   0  -4   17.64    1.26 
   3   0  -4   18.08    1.27 
   4   0   4   18.34    1.21 
   4   0   4   15.98    1.22 
   4   0  -4   18.67    1.32 
   4   0  -4   18.81    1.32 
   4   0   4   17.84    1.21 
   5   0  -4   30.63    2.17 
   5   0  -4   32.52    2.21 
   5   0   4   29.02    2.07 
  -6   0   4    7.71    0.86 
  -6   0  -4    9.34    1.00 
   6   0   4    8.29    0.66 
   6   0  -4    8.80    0.82 
  -6   0  -4   10.10    1.03 
   7   0  -4    0.66    0.24 
  -7   0   4    0.27    0.20 
  -8   0   4    5.77    0.51 
   8   0  -4    4.52    0.63 
   2   1  -4   64.06    4.15 
   2  -1   4   62.93    4.13 
   2   1  -4   62.16    4.15 
   2  -1   4   63.92    4.13 
   2  -1  -4   65.54    4.20 
   2   1   4   63.07    4.09 
   2   1   4   63.59    4.07 
   2   1   4   60.58    4.07 
   2  -1  -4   62.58    4.15 
   3   1  -4    6.23    0.55 
   3  -1   4    6.91    0.53 
   3   1  -4    6.92    0.56 
   3  -1   4    6.44    0.53 
   3  -1  -4    7.20    0.58 
   3   1   4    6.78    0.49 
   3  -1  -4    7.51    0.58 
   4   1  -4   15.75    1.14 
   4  -1   4   14.99    1.08 
   4   1  -4   15.35    1.13 
   4  -1   4   14.35    1.09 
   4  -1  -4   14.82    1.13 
   4   1   4   14.19    0.99 
   4  -1  -4   15.45    1.15 
   5  -1   4   15.17    1.13 
   5   1  -4   14.45    1.15 
   5   1  -4   14.53    1.17 
   5  -1  -4   15.44    1.20 
   6   1  -4   18.05    1.46 
  -6   1   4   20.14    1.56 
  -6  -1  -4   20.36    1.65 
   6  -1   4   17.08    1.39 
  -6   1   4   16.99    1.54 
   6  -1  -4   19.35    1.50 
  -6   1  -4   20.89    1.68 
  -6   1  -4   21.22    1.71 
  -6  -1   4   16.75    1.51 
   7   1  -4    6.36    0.74 
  -7   1   4    4.18    0.57 
   7  -1  -4    4.24    0.57 
  -7   1  -4    4.82    0.69 
  -7  -1   4    4.68    0.57 
  -8   1   4    0.12    0.10 
  -8   1  -4    0.32    0.17 
  -8  -1   4    0.09    0.12 
   8  -1  -4    0.45    0.21 
   1  -2  -4  459.76   29.51 
   2   2  -4   17.45    1.26 
   2  -2   4   16.89    1.27 
   2   2  -4   18.04    1.27 
   2  -2   4   17.34    1.26 
   2   2   4   18.54    1.20 
   2   2   4   17.24    1.21 
   2  -2  -4   19.69    1.29 
   3   2  -4    2.71    0.31 
   3   2  -4    2.44    0.41 
   3  -2   4    2.46    0.29 
   3   2   4    2.72    0.24 
   3   2   4    3.15    0.22 
   3  -2  -4    2.86    0.33 
   4   2  -4   13.07    1.04 
   4  -2   4   13.44    1.05 
   4   2  -4   13.95    1.06 
   4   2   4   13.35    0.91 
   4  -2  -4   14.30    1.09 
   5   2  -4    1.06    0.24 
   5   2  -4    1.18    0.26 
   5  -2   4    1.28    0.28 
   5  -2  -4    1.17    0.28 
   5  -2  -4    1.43    0.29 
  -6   2   4   21.33    1.93 
  -6   2   4   27.66    1.99 
   6   2  -4   23.37    1.85 
   6  -2   4   24.02    1.85 
  -6   2  -4   28.46    2.10 
  -6   2  -4   28.13    2.10 
  -6  -2   4   21.96    1.91 
   6  -2  -4   27.30    1.93 
   6  -2  -4   22.96    1.89 
   7   2  -4    3.56    0.61 
  -7   2   4    3.51    0.54 
  -7   2   4    2.86    0.47 
   7  -2  -4    4.03    0.50 
  -7  -2   4    2.97    0.50 
  -8   2   4    0.72    0.16 
   8  -2  -4    0.46    0.24 
  -8   2  -4    0.87    0.27 
  -8  -2   4    0.56    0.17 
   0  -3   4   34.53    2.68 
   0   3  -4   40.15    2.68 
   0   3  -4   39.98    2.68 
   0   3   4   43.81    2.68 
   0   3   4   40.70    2.66 
   1  -3   4   91.13    6.24 
   1   3  -4   93.18    6.23 
  -1   3   4   97.11    6.21 
  -1   3   4   91.19    6.21 
   1  -3  -4   88.79    6.22 
  -1   3  -4  109.35    6.23 
   1   3   4   94.23    6.18 
   1   3   4   96.53    6.19 
  -2   3   4  206.19   14.56 
   2   3  -4  222.14   14.55 
   2   3  -4  230.89   14.56 
   2  -3   4  209.34   14.57 
   2   3   4  260.25   14.49 
   2   3   4  225.73   14.49 
   2  -3  -4  220.65   14.56 
   3   3  -4   13.16    1.08 
   3  -3   4   14.47    1.12 
   3   3  -4   13.41    1.08 
   3   3   4   16.46    1.00 
   3   3   4   14.09    1.01 
   3  -3  -4   13.92    1.11 
   4   3  -4   24.16    1.75 
   4   3  -4   24.84    1.76 
   4  -3   4   22.40    1.77 
   4   3   4   24.56    1.61 
   4  -3  -4   24.65    1.79 
   4   3   4   22.96    1.62 
   5  -3   4    4.36    0.54 
   5   3  -4    4.62    0.50 
   5   3  -4    4.54    0.51 
  -5   3   4    5.48    0.73 
   5  -3  -4    4.46    0.54 
   5  -3  -4    4.35    0.54 
  -5   3  -4    5.31    0.76 
   5   3   4    4.36    0.37 
   6  -3   4    0.64    0.29 
  -6   3   4    1.39    0.39 
   6  -3   4    1.10    0.29 
  -6   3   4    1.46    0.34 
   6   3  -4    0.83    0.24 
  -6  -3   4    1.60    0.32 
   6  -3  -4    1.10    0.32 
  -6   3  -4    0.71    0.35 
  -6   3  -4    1.81    0.47 
   7  -3   4    2.11    0.37 
  -7   3   4    2.42    0.40 
   7   3  -4    1.55    0.39 
  -7   3   4    2.05    0.42 
  -7   3  -4    2.55    0.49 
  -7  -3   4    2.61    0.43 
  -7   3  -4    1.88    0.40 
  -8   3   4    1.26    0.22 
   8  -3  -4    1.17    0.29 
  -8  -3   4    1.32    0.23 
  -8   3  -4    1.51    0.34 
   0   4   4   10.96    0.88 
   0   4  -4   11.37    0.90 
   0  -4   4   13.00    0.91 
   0   4  -4   11.88    0.92 
   0   4   4   11.27    0.89 
  -1   4   4  107.90    7.47 
   1   4  -4  104.23    7.48 
  -1   4   4  128.29    7.49 
   1  -4   4  102.49    7.49 
   1   4  -4  104.07    7.48 
   1  -4  -4  129.61    7.53 
  -1   4  -4  122.13    7.50 
   1   4   4  116.20    7.45 
   1   4   4  113.93    7.46 
   2   4  -4   87.86    5.71 
   2   4  -4   87.54    5.71 
   2  -4   4   81.95    5.73 
   2  -4  -4   83.08    5.71 
   2   4   4   90.30    5.65 
   2   4   4   85.35    5.65 
   3   4  -4   27.38    1.93 
   3  -4   4   25.59    1.95 
   3   4  -4   24.97    1.91 
   3   4   4   27.40    1.85 
   3   4   4   27.57    1.83 
   3  -4  -4   25.33    1.93 
   4  -4   4    2.77    0.46 
   4  -4   4    3.33    0.47 
   4   4  -4    3.52    0.44 
   4   4  -4    3.65    0.45 
   4   4   4    3.21    0.35 
   4   4   4    3.85    0.36 
   4  -4  -4    3.86    0.50 
   4  -4  -4    3.49    0.46 
   5   4  -4    2.38    0.59 
  -5   4   4    1.96    0.49 
   5   4  -4    1.22    0.28 
   5   4   4    2.24    0.28 
   5  -4  -4    1.58    0.36 
  -5   4  -4    1.79    0.77 
  -5  -4   4    1.93    0.42 
   6  -4   4    0.29    0.21 
  -6   4   4    0.73    0.28 
  -6   4   4    0.43    0.21 
   6   4  -4    0.07    0.26 
   6   4  -4   -0.10    0.17 
   6  -4   4    0.02    0.18 
   6  -4  -4    0.40    0.21 
  -6   4  -4    0.43    0.30 
  -6  -4   4    0.27    0.22 
  -6   4  -4    0.42    0.27 
  -7   4   4    0.90    0.27 
   7   4  -4    0.67    0.27 
   7  -4   4    1.13    0.28 
  -7   4   4    0.67    0.21 
  -7   4  -4    0.78    0.28 
   7  -4  -4    0.89    0.25 
  -7  -4   4    0.75    0.25 
  -7   4  -4    0.84    0.25 
  -8   4   4    1.36    0.19 
   8  -4  -4    1.63    0.39 
  -8  -4   4    1.22    0.21 
  -8   4  -4    1.56    0.23 
   0  -5   4   65.89    4.29 
   0   5   4   65.94    4.29 
   0   5   4   59.71    4.27 
   1  -5   4   21.52    1.55 
   1   5  -4   18.90    1.52 
  -1   5   4   22.36    1.54 
  -1   5   4   21.40    1.53 
   1   5  -4   19.24    1.52 
   1  -5  -4   21.65    1.57 
   1   5   4   19.29    1.53 
   1   5   4   19.16    1.50 
  -1   5  -4   21.86    1.55 
   2  -5   4   69.14    4.69 
   2   5  -4   71.10    4.67 
   2   5  -4   68.27    4.66 
   2   5   4   72.17    4.62 
   2   5   4   70.80    4.60 
   2  -5  -4   61.92    4.66 
   3   5  -4   10.74    0.95 
   3   5  -4   10.99    0.97 
   3  -5   4   11.52    1.03 
   3  -5   4   10.06    0.94 
   3  -5  -4   10.74    0.99 
   3   5   4   10.91    0.89 
   3   5   4   10.84    0.89 
   3  -5  -4   11.27    0.94 
   4   5  -4    1.58    0.43 
   4  -5   4    2.01    0.44 
   4   5  -4    2.13    0.40 
   4   5  -4    2.51    0.39 
   4  -5   4    2.23    0.44 
   4  -5  -4    2.53    0.41 
   4   5   4    2.22    0.32 
   4   5   4    3.19    0.36 
   5   5  -4    2.18    0.52 
   5   5  -4    3.12    0.44 
   5  -5   4    3.12    0.49 
  -5  -5  -4    3.08    0.55 
  -5   5   4    2.88    0.48 
   5  -5   4    2.81    0.45 
  -5   5   4    4.11    0.66 
  -5   5   4    2.27    0.48 
  -5   5  -4    2.60    0.54 
   5  -5  -4    3.24    0.53 
   5  -5  -4    3.19    0.56 
   5   5   4    2.41    0.34 
  -5   5  -4    2.46    0.60 
   5  -5  -4    2.88    0.44 
  -5  -5   4    2.83    0.49 
  -6  -5  -4    1.22    0.35 
  -6   5   4    0.49    0.26 
   6  -5   4    0.74    0.27 
  -6   5   4    1.26    0.33 
  -6   5   4    0.83    0.33 
   6   5  -4    0.46    0.34 
  -6   5  -4    1.44    0.41 
   6  -5  -4    1.53    0.34 
  -6   5  -4    1.10    0.38 
   6  -5  -4    1.02    0.33 
  -6  -5   4    0.75    0.25 
  -7   5   4    0.36    0.16 
  -7   5   4    0.53    0.18 
   7  -5   4    0.44    0.21 
  -7   5  -4    0.62    0.23 
  -7  -5   4    0.25    0.17 
  -7   5  -4    0.01    0.18 
   7  -5  -4   -0.09    0.19 
   0   6  -4  124.80    8.60 
   0   6  -4  126.42    8.61 
   0   6   4  139.38    8.62 
   1   6  -4   21.54    1.74 
  -1   6   4   23.85    1.74 
   1   6  -4   25.19    1.78 
   1  -6   4   23.30    1.75 
   1   6   4   21.55    1.70 
   1   6   4   22.71    1.72 
   2  -6   4    9.94    0.83 
   2   6  -4    9.24    0.85 
   2   6  -4    8.16    0.83 
   2  -6   4    9.12    0.87 
   2   6   4    8.27    0.79 
   2   6   4    8.37    0.79 
   3  -6   4    7.74    0.76 
   3   6  -4    6.87    0.76 
   3   6  -4    7.19    0.78 
   3  -6   4    7.44    0.83 
   3  -6  -4    7.40    0.86 
   3   6   4    6.84    0.71 
   3   6   4    9.05    0.77 
   4   6  -4   30.17    2.26 
  -4   6   4   27.25    2.73 
   4  -6   4   28.22    2.31 
  -4  -6  -4   33.06    2.22 
   4  -6   4   27.37    2.17 
   4   6   4   25.36    2.13 
   4  -6  -4   32.69    2.35 
  -5   6   4    6.24    1.11 
   5  -6   4    4.75    0.61 
   5  -6  -4    4.88    0.64 
   6  -6   4    2.55    0.44 
  -6   6   4    3.08    0.54 
  -6  -6  -4    3.30    0.49 
  -6  -6   4    2.28    0.56 
   6  -6  -4    2.88    0.46 
   6  -6  -4    2.75    0.53 
  -6   6  -4    2.75    0.73 
  -7   6   4   -0.04    0.11 
   7  -6   4    0.07    0.17 
  -7   6   4    0.21    0.15 
   7   6  -4    0.18    0.27 
  -7  -6   4    0.20    0.17 
  -7   6  -4    0.21    0.16 
  -7   6  -4    0.40    0.18 
   7  -6  -4    0.05    0.20 
   0   7   4    0.35    0.20 
   0   7   4    0.55    0.23 
   0   7   4    0.97    0.34 
   1   7  -4    2.58    0.63 
   1   7  -4    2.72    0.46 
   1   7   4    2.63    0.42 
   1   7   4    2.84    0.59 
   1   7   4    3.11    0.45 
   2   7  -4   42.87    3.13 
   2   7  -4   46.08    3.16 
   2  -7   4   42.71    3.13 
   2  -7   4   44.95    3.01 
   2   7   4   37.87    3.04 
   2   7   4   38.37    3.21 
   2   7   4   46.55    3.10 
  -3   7   4    1.64    0.45 
  -3   7   4    2.78    0.56 
   3  -7   4    1.57    0.42 
   3   7  -4    2.01    0.46 
  -3   7   4    2.25    0.49 
  -3  -7  -4    2.79    0.48 
   3  -7  -4    1.98    0.40 
   3   7   4    2.03    0.42 
   3   7   4    1.57    0.52 
   3   7   4    1.27    0.32 
   3  -7  -4    1.46    0.42 
  -3  -7   4    2.03    0.47 
  -3   7  -4    1.87    0.52 
  -4   7   4    7.54    0.90 
   4  -7   4    8.29    0.97 
  -4  -7  -4    8.71    0.88 
  -4   7   4    6.57    0.89 
   4   7  -4    6.84    0.84 
   4  -7   4    8.54    0.85 
  -4   7   4    8.08    0.98 
   4  -7  -4    8.27    0.97 
   4   7   4    7.02    1.01 
  -4   7  -4    7.47    0.90 
   4  -7  -4    8.61    0.83 
  -4  -7   4    8.45    0.89 
   4   7   4    8.19    0.83 
   4  -7  -4    7.60    1.05 
  -4   7  -4    9.11    1.07 
  -5  -7  -4    1.04    0.31 
  -5   7   4    0.43    0.26 
  -5   7   4    0.74    0.25 
  -5   7   4    0.35    0.29 
   5  -7   4    0.42    0.23 
  -5   7  -4    0.87    0.31 
  -5   7  -4    0.50    0.26 
   5  -7  -4    0.64    0.26 
  -5  -7   4    0.24    0.26 
   5  -7  -4    0.58    0.27 
   5   7   4    0.81    0.34 
  -6   7   4    0.16    0.18 
   6   7  -4    0.50    0.32 
  -6   7   4    0.25    0.14 
   6  -7   4    0.10    0.17 
  -6  -7  -4    0.06    0.21 
   6  -7  -4    0.06    0.17 
  -6  -7   4    0.18    0.20 
   6   7   4    0.26    0.25 
   6  -7  -4    0.10    0.23 
  -6   7  -4    0.50    0.24 
  -6   7  -4    0.31    0.22 
   7  -7   4    0.68    0.29 
  -7   7   4    0.12    0.14 
  -7   7   4    0.28    0.10 
   7   7  -4    0.42    0.24 
  -7   7  -4    0.15    0.11 
  -7  -7   4    0.30    0.16 
   7  -7  -4    0.48    0.20 
   0   8   4    0.22    0.24 
   0   8   4   -0.33    0.23 
   1   8  -4    2.67    0.62 
   1   8  -4    2.90    0.57 
  -1   8   4    2.38    0.55 
   1   8  -4    3.86    0.57 
   1   8   4    2.65    0.57 
   1   8   4    3.56    0.55 
   1   8   4    3.16    0.48 
   1  -8  -4    2.69    0.70 
  -2   8   4    9.73    1.56 
  -2  -8  -4   13.68    1.60 
   2   8  -4   12.11    1.32 
   2   8  -4   14.86    1.30 
  -2   8   4   12.25    1.20 
   2  -8   4   12.83    1.10 
  -2  -8  -4   14.31    1.34 
   2   8   4   14.46    1.25 
   2   8   4   16.36    1.41 
   2   8   4   13.29    1.38 
  -2   8  -4   13.20    1.24 
  -2   8  -4   13.69    1.72 
  -3   8   4   19.43    1.78 
  -3   8   4   19.46    1.74 
  -3   8   4   21.05    1.87 
  -3  -8  -4   22.66    1.71 
   3  -8   4   21.92    1.63 
   3   8  -4   21.23    1.77 
  -3   8  -4   23.86    1.92 
  -3  -8   4   18.08    1.67 
   3   8   4   22.35    1.75 
   3   8   4   20.37    1.92 
  -3   8  -4   17.60    1.70 
   3  -8  -4   18.31    1.77 
  -3   8  -4   21.85    1.73 
  -4   8   4    0.61    0.31 
  -4  -8  -4    2.46    0.45 
  -4   8   4    1.68    0.49 
   4   8  -4    0.64    0.46 
   4  -8   4    1.34    0.35 
  -4   8   4    1.45    0.42 
  -4  -8   4    1.36    0.40 
   4   8   4    2.28    0.64 
  -4   8  -4    1.40    0.35 
   4  -8  -4    1.16    0.33 
  -4   8  -4    1.13    0.58 
   4   8   4    1.35    0.46 
   4  -8  -4    1.57    0.45 
  -4   8  -4    1.29    0.41 
  -5   8   4    1.84    0.44 
  -5   8   4    2.66    0.50 
  -5  -8  -4    2.44    0.41 
   5   8  -4    0.79    0.49 
  -5   8   4    1.58    0.37 
  -5   8  -4    2.45    0.64 
   5  -8  -4    1.50    0.33 
  -5   8  -4    1.58    0.37 
   5  -8  -4    2.57    0.49 
  -5  -8   4    1.98    0.56 
   5   8   4    2.70    0.60 
   6   8  -4    0.03    0.28 
  -6   8   4    0.20    0.15 
  -6   8   4    0.83    0.27 
   6  -8  -4    0.22    0.50 
  -6  -8   4    0.39    0.23 
   6  -8  -4    0.96    0.26 
   6  -8  -4    0.49    0.29 
  -6   8  -4    0.73    0.22 
   6   8   4    1.06    0.28 
  -6   8  -4    0.58    0.28 
   0  -9  -4    0.92    0.30 
   0   9   4    1.10    0.40 
   0  -9  -4    0.84    0.36 
   0   9   4    0.80    0.33 
   0  -9   4    1.16    0.34 
   0   9  -4    1.21    0.42 
  -1  -9  -4   20.42    1.70 
   1   9  -4   23.22    1.75 
  -1  -9  -4   18.07    1.66 
  -1   9   4   18.95    1.74 
   1  -9   4   19.40    1.64 
   1  -9   4   17.29    1.65 
   1   9   4   20.92    1.72 
  -1   9  -4   18.20    1.67 
   1   9   4   20.04    1.80 
  -1  -9   4   17.76    1.63 
   1   9   4   17.38    1.66 
   1  -9  -4   21.31    1.74 
  -1   9  -4   21.12    1.71 
  -2  -9  -4   21.51    1.82 
   2   9  -4   21.82    1.92 
   2  -9   4   23.04    1.83 
  -2   9   4   19.99    1.86 
   2   9  -4   21.93    1.97 
  -2  -9  -4   25.72    1.84 
  -2   9  -4   22.54    1.81 
   2   9   4   22.56    1.94 
   2  -9  -4   21.08    1.85 
   2   9   4   23.24    1.87 
  -2   9  -4   21.25    1.87 
  -2  -9   4   19.59    1.74 
   2  -9  -4   20.27    1.85 
   3   9  -4    1.63    0.59 
  -3  -9  -4    1.97    0.44 
  -3   9   4    1.82    0.37 
  -3   9   4    2.26    0.50 
  -3  -9   4    0.96    0.37 
   3  -9  -4    1.35    0.37 
  -3   9  -4    2.43    0.46 
   3   9   4    1.63    0.53 
   3  -9  -4    2.46    0.50 
  -4  -9  -4    0.85    0.32 
  -4   9   4    0.48    0.32 
  -4   9   4    0.44    0.24 
   4   9  -4    0.60    0.42 
   4   9   4    0.24    0.35 
  -4  -9   4    0.27    0.24 
   4  -9  -4    0.75    0.31 
  -4   9  -4   -0.09    0.34 
  -4   9  -4    0.75    0.28 
   4  -9  -4    0.02    0.43 
  -5   9   4    0.58    0.19 
   5   9  -4    0.39    0.37 
  -5  -9  -4    0.22    0.17 
   5  -9   4    1.00    0.28 
   5  -9   4    0.91    0.24 
  -5   9   4    0.66    0.25 
   5  -9  -4    0.45    0.28 
   5   9   4    0.51    0.31 
  -5   9  -4    0.17    0.19 
  -5  -9   4    0.80    0.25 
   5  -9  -4    1.19    0.33 
  -5   9  -4    0.73    0.30 
   6  -9   4    1.19    0.38 
  -6   9   4    0.70    0.17 
   6   9  -4    0.36    0.35 
  -6   9   4    1.19    0.23 
  -6   9  -4    1.05    0.28 
   6   9   4    1.40    0.38 
   6  -9  -4    1.06    0.23 
   6  -9  -4    1.24    0.30 
  -6  -9   4    0.93    0.24 
  -6   9  -4    0.90    0.18 
   0 -10   4    2.52    0.51 
   0 -10  -4    4.41    0.67 
   0  10  -4    3.68    0.64 
   0  10   4    3.75    0.63 
   1  10  -4   17.86    1.87 
   1 -10   4   24.15    1.81 
  -1 -10  -4   20.54    1.81 
  -1 -10  -4   21.74    1.82 
  -1  10   4   21.75    1.88 
   1 -10  -4   19.87    1.81 
   1  10   4   19.54    1.88 
   1  10   4   25.84    1.85 
  -1 -10   4   21.81    1.80 
  -1  10  -4   25.88    1.91 
   2 -10   4    5.01    0.72 
   2  10  -4    7.14    0.82 
  -2 -10  -4    5.25    0.70 
  -2  10   4    5.85    0.73 
   2  10   4    4.79    0.74 
  -2  10  -4    6.11    0.72 
  -2  10  -4    5.26    0.77 
   2 -10  -4    4.76    0.70 
  -2 -10   4    4.75    0.65 
   2  10   4    5.29    0.79 
  -3 -10  -4    1.10    0.32 
  -3  10   4    1.09    0.28 
   3 -10   4    1.38    0.36 
   3 -10  -4    1.16    0.34 
   3  10   4    1.32    0.39 
   3 -10  -4    1.17    0.52 
   3  10   4    1.67    0.45 
  -3  10  -4    1.23    0.37 
  -3  10  -4    0.99    0.32 
   4  10  -4    2.42    0.52 
  -4 -10  -4    2.60    0.55 
  -4  10   4    2.87    0.43 
   4 -10   4    3.09    0.48 
  -4  10   4    2.91    0.47 
   4 -10  -4    2.77    0.46 
  -4 -10   4    2.58    0.43 
   4  10   4    3.58    0.59 
   4 -10  -4    1.93    0.55 
   4  10   4    2.74    0.69 
  -4  10  -4    2.95    0.51 
   5 -10   4    0.76    0.22 
  -5 -10  -4    0.71    0.21 
   5  10  -4    0.95    0.31 
  -5  10   4    0.89    0.21 
  -5  10   4    0.69    0.16 
   5  10   4    0.83    0.22 
  -5  10  -4    0.53    0.22 
   5 -10  -4    0.75    0.24 
  -5 -10   4    0.85    0.22 
   5 -10  -4    0.72    0.23 
   5  10   4    1.36    0.33 
   0  11  -4    3.91    0.59 
   0 -11  -4    3.91    0.61 
   0  11   4    2.93    0.81 
  -1 -11  -4   13.15    1.06 
  -1  11   4   11.02    1.13 
   1  11  -4   11.66    1.18 
  -1  11  -4    9.95    1.06 
   1  11   4   11.81    1.19 
  -1 -11   4   11.51    1.08 
   1 -11  -4   10.61    1.10 
  -2  11   4    1.62    0.39 
   2 -11   4    1.74    0.47 
   2  11  -4    1.70    0.44 
  -2 -11  -4    1.96    0.37 
  -2 -11   4    1.86    0.36 
   2 -11  -4    1.72    0.38 
   2  11   4    1.47    0.40 
   2  11   4    2.64    0.48 
   3  11  -4    0.66    0.30 
   3 -11   4    0.37    0.16 
   3  11  -4    0.19    0.24 
  -3 -11  -4    0.22    0.22 
  -3  11   4    0.55    0.18 
   3  11   4    0.56    0.27 
  -3 -11   4    0.38    0.19 
  -3  11  -4    0.32    0.24 
   3  11   4    0.10    0.24 
   3 -11  -4    0.17    0.16 
   4  11  -4    0.09    0.19 
  -4  11   4    0.14    0.14 
   4 -11   4   -0.01    0.14 
   4 -11  -4    0.16    0.17 
  -4 -11   4   -0.22    0.12 
   4  11   4    0.30    0.16 
   4  11   4    0.32    0.19 
   0 -12  -4    3.00    0.44 
   0  12  -4    3.27    0.45 
   1  12  -4    0.50    0.22 
  -1  12   4    0.78    0.32 
   1  12   4    0.72    0.27 
   1 -12  -4    0.60    0.20 
  -1  12  -4    0.66    0.19 
   2  12  -4    0.13    0.15 
  -2  12   4    0.02    0.14 
  -2  12  -4    0.36    0.18 
   2  12   4    0.40    0.18 
   2 -12  -4    0.38    0.16 
  -2 -12   4    0.27    0.18 
  -3  12   4    0.62    0.23 
   3  12  -4    0.62    0.28 
   3  12   4    0.62    0.22 
   3 -12  -4    0.60    0.23 
  -3 -12   4    0.81    0.26 
   0   0  -5    0.00    0.04 
   0   0   5    0.04    0.05 
   1   0   5  223.15   14.47 
   1   0  -5  232.15   14.47 
   1   0  -5  218.89   14.47 
   2   0  -5  110.53    7.34 
   2   0   5  117.09    7.30 
   2   0   5  115.49    7.31 
   2   0  -5  108.36    7.34 
   3   0   5    1.18    0.15 
   3   0  -5    1.40    0.20 
   3   0  -5    1.68    0.23 
   3   0   5    1.19    0.15 
   3   0   5    1.22    0.14 
   4   0  -5   99.26    6.59 
   4   0   5   94.60    6.49 
   4   0  -5  101.63    6.59 
   4   0   5  103.96    6.50 
   5   0  -5   24.10    1.77 
   5   0  -5   23.73    1.79 
   5   0   5   23.58    1.65 
   6   0  -5    0.55    0.24 
   6   0  -5    0.28    0.18 
  -6   0  -5    0.59    0.33 
  -6   0  -5    1.23    0.37 
  -7   0  -5    5.90    0.77 
  -7   0   5    4.39    0.59 
  -7   0  -5    5.23    0.68 
   7   0  -5    5.20    0.68 
   8   0  -5    0.52    0.28 
   0  -1   5   18.87    1.33 
   0   1  -5   19.03    1.34 
   0   1   5   20.24    1.33 
   0  -1  -5   20.04    1.34 
   1  -1   5   62.02    4.20 
   1   1  -5   61.50    4.21 
   1   1  -5   63.80    4.22 
   1   1   5   62.53    4.20 
   1  -1  -5   65.44    4.22 
   1  -1  -5   63.25    4.21 
   1   1   5   71.03    4.18 
   2   1  -5  271.14   18.75 
   2   1  -5  275.03   18.75 
   2  -1   5  295.33   18.74 
   2  -1   5  306.46   18.74 
   2  -1  -5  325.46   18.78 
   2   1   5  288.27   18.71 
   2  -1  -5  277.46   18.75 
   3   1  -5   93.53    6.23 
   3  -1   5   96.97    6.20 
   3  -1   5   91.64    6.19 
   3   1   5   90.89    6.12 
   3   1   5   93.55    6.14 
   3   1   5  102.07    6.13 
   3  -1  -5   93.41    6.28 
   3  -1  -5   97.10    6.24 
   4  -1   5   65.18    4.46 
   4   1  -5   63.32    4.50 
   4   1  -5   64.52    4.51 
   4   1   5   71.45    4.38 
   4   1   5   77.62    4.38 
   4   1   5   64.86    4.37 
   4  -1  -5   64.09    4.51 
   4  -1  -5   66.96    4.53 
   5   1  -5   28.02    2.03 
   5  -1   5   28.28    1.98 
   5   1  -5   29.54    2.06 
   5  -1  -5   26.08    2.03 
   5  -1  -5   27.17    2.05 
   6   1  -5    3.02    0.49 
  -6   1   5    3.33    0.53 
  -6  -1  -5    4.55    0.70 
  -6  -1  -5    4.21    0.72 
  -6   1   5    4.06    0.59 
   6   1  -5    3.11    0.42 
   6  -1   5    3.31    0.37 
  -6  -1   5    3.09    0.50 
   6  -1  -5    3.53    0.50 
  -6   1  -5    3.71    0.63 
   6  -1  -5    2.67    0.46 
  -6   1  -5    4.36    0.68 
  -7   1   5    2.97    0.47 
  -7   1  -5    3.48    0.57 
   7  -1  -5    2.81    0.49 
  -7  -1   5    2.53    0.43 
  -8   1   5    0.38    0.13 
   8   1  -5    0.19    0.24 
   8  -1  -5    0.42    0.24 
  -8   1  -5    0.77    0.18 
  -8  -1   5    0.49    0.16 
   1   2  -5  201.48   13.57 
  -1   2   5  220.22   13.56 
   1   2  -5  213.89   13.57 
   1  -2   5  202.97   13.56 
   1  -2  -5  210.99   13.57 
   1   2   5  211.58   13.55 
   2   2  -5   59.26    4.16 
  -2   2   5   65.14    4.16 
   2  -2   5   64.02    4.18 
   2   2  -5   59.94    4.16 
   2  -2   5   64.51    4.18 
   2  -2  -5   62.19    4.17 
   2   2   5   62.02    4.12 
   2  -2  -5   60.21    4.17 
   2   2   5   68.64    4.10 
   3  -2   5   22.64    1.61 
   3   2  -5   21.02    1.61 
   3   2  -5   21.96    1.60 
   3   2   5   22.82    1.51 
   3  -2  -5   22.26    1.62 
   3   2   5   21.69    1.51 
   3   2   5   24.05    1.51 
   4  -2   5   15.04    1.17 
   4   2  -5   15.64    1.18 
   4   2  -5   14.94    1.17 
   4   2   5   15.33    1.02 
   4   2   5   14.45    1.03 
   4   2   5   15.18    1.03 
   5   2  -5   71.60    4.85 
   5   2  -5   71.04    4.86 
   5  -2   5   70.25    4.83 
   5  -2  -5   71.10    4.87 
   5   2   5   70.79    4.63 
   5  -2  -5   74.45    4.90 
  -6   2   5    9.65    0.95 
  -6   2   5    9.28    0.96 
   6   2  -5    8.18    0.83 
   6  -2   5    8.73    0.82 
   6   2  -5    8.99    0.90 
  -6   2  -5    9.70    1.07 
  -6   2  -5    8.69    1.01 
   6  -2  -5    9.75    0.90 
   6  -2  -5    8.96    0.88 
  -6  -2   5    8.89    0.91 
  -7   2   5    0.21    0.22 
   7   2  -5    0.26    0.25 
   7  -2  -5   -0.18    0.30 
  -7   2  -5    0.51    0.23 
  -7   2  -5    0.01    0.24 
  -8   2   5    0.56    0.15 
   8  -2  -5    1.01    0.26 
  -8  -2   5    0.97    0.20 
   0   3   5   16.51    1.18 
   0   3   5   16.77    1.19 
   0   3  -5   17.27    1.21 
   0   3  -5   16.13    1.20 
   1  -3   5   25.30    1.98 
   1   3  -5   27.45    1.98 
  -1   3   5   30.88    1.98 
  -1   3   5   29.34    1.98 
   1   3   5   29.94    1.94 
  -1   3  -5   31.80    1.99 
   1  -3  -5   26.04    1.97 
   2  -3   5    7.84    0.73 
   2   3  -5    8.76    0.73 
   2   3  -5   10.29    0.75 
  -2   3   5    8.81    0.71 
   2  -3  -5    8.46    0.73 
   2   3   5    8.39    0.68 
   2   3   5    9.45    0.67 
   3   3  -5   10.44    0.85 
   3   3  -5    9.79    0.84 
   3  -3   5   10.05    0.86 
   3   3   5    9.72    0.76 
   3   3   5   10.73    0.76 
   3  -3  -5    9.52    0.85 
   3   3   5   10.50    0.75 
   4  -3   5    8.54    0.79 
   4   3  -5    8.52    0.79 
   4   3   5    8.35    0.63 
   4  -3  -5    9.06    0.79 
   4   3   5    7.62    0.68 
   4  -3  -5    8.26    0.97 
   4   3   5    8.16    0.64 
  -5   3   5    9.16    0.95 
   5   3  -5    6.83    0.83 
   5   3  -5    7.54    0.92 
   5   3  -5    7.66    0.77 
  -5   3   5    9.40    0.92 
   5  -3   5    8.98    0.80 
  -5   3  -5    9.30    1.04 
   5  -3  -5    7.66    0.79 
  -5   3  -5    7.76    0.98 
   5   3   5    6.63    0.59 
   5  -3  -5    7.33    0.79 
  -5  -3   5    8.18    0.81 
  -6   3   5    5.30    0.85 
  -6   3   5    6.57    1.04 
   7  -3   5    1.11    0.28 
  -7   3   5    1.26    0.30 
  -7   3   5    1.18    0.31 
  -7   3  -5    0.82    0.29 
  -7  -3   5    1.87    0.37 
   7  -3  -5    0.78    0.27 
  -8   3   5    0.71    0.17 
   8  -3  -5    0.73    0.26 
  -8   3  -5    0.84    0.22 
  -8  -3   5    0.80    0.18 
   0   4  -5    4.42    0.46 
   0   4   5    4.87    0.45 
   0   4   5    4.65    0.45 
   0   4  -5    5.63    0.49 
   1  -4   5   50.87    3.66 
  -1   4   5   62.36    3.67 
   1   4  -5   53.88    3.67 
  -1   4   5   51.33    3.64 
   1   4  -5   48.74    3.65 
   1   4   5   51.12    3.61 
   1  -4  -5   58.90    3.69 
   1   4   5   52.73    3.63 
  -1   4  -5   58.35    3.67 
   2   4  -5    5.73    0.59 
   2   4  -5    6.34    0.60 
   2   4   5    6.81    0.55 
   2  -4  -5    5.97    0.61 
   2   4   5    7.14    0.57 
   3   4  -5   32.49    2.18 
   3  -4   5   28.35    2.18 
   3   4  -5   32.45    2.18 
   3  -4  -5   27.21    2.15 
   3   4   5   29.33    2.06 
   3   4   5   29.52    2.07 
   4   4  -5    5.28    0.87 
   4  -4   5    4.79    0.61 
   4   4  -5    4.23    0.54 
   4   4  -5    5.28    0.57 
   4   4   5    4.87    0.46 
   4   4   5    4.88    0.46 
   4  -4  -5    5.39    0.57 
   4  -4  -5    4.79    0.59 
   5   4  -5    5.03    0.60 
   5  -4   5    4.31    0.59 
  -5   4   5    5.80    0.71 
  -5   4   5    4.71    0.69 
  -5   4   5    6.29    0.82 
   5  -4   5    4.73    0.60 
   5   4   5    5.02    0.48 
   5  -4  -5    5.75    0.66 
  -5   4  -5    5.21    0.79 
  -5  -4   5    5.09    0.60 
  -5   4  -5    3.46    0.68 
  -6   4   5    0.13    0.18 
   6   4  -5   -0.44    0.29 
   6  -4   5   -0.03    0.19 
  -6   4   5   -0.09    0.21 
  -6   4  -5   -0.26    0.17 
  -6  -4   5    0.16    0.20 
   6  -4  -5    0.27    0.20 
  -7   4   5    1.29    0.29 
   7   4  -5    0.91    0.32 
   7  -4   5    1.85    0.37 
  -7  -4   5    1.43    0.32 
  -7   4  -5    1.40    0.34 
  -7   4  -5    1.59    0.35 
   7  -4  -5    1.54    0.33 
   0   5   5    9.74    0.82 
   0   5  -5   10.88    0.90 
   0   5   5    8.95    0.80 
   1   5  -5   90.55    6.14 
  -1   5   5   93.67    6.38 
   1  -5   5   82.31    6.11 
   1   5  -5   88.77    6.13 
  -1   5   5  105.74    6.15 
   1   5   5   91.76    6.09 
   2   5  -5   50.19    3.49 
   2   5  -5   48.37    3.47 
   2  -5   5   45.13    3.47 
   2  -5  -5   54.94    3.52 
   2   5   5   51.14    3.43 
   2   5   5   51.45    3.42 
   3  -5   5   32.21    2.47 
   3  -5   5   30.97    2.44 
   3   5  -5   30.96    2.75 
   3   5  -5   36.70    2.48 
   3  -5  -5   37.09    2.51 
   3   5   5   33.23    2.41 
   4  -5   5    9.24    0.89 
   4  -5   5    8.92    0.95 
   4   5  -5    9.85    0.92 
   4   5  -5    9.65    0.91 
   4  -5  -5   11.54    1.03 
   4   5   5    9.19    0.82 
   4   5   5    9.29    0.82 
   5  -5   5   10.93    1.03 
   5   5  -5    9.86    1.04 
   5  -5   5   10.96    1.06 
  -5   5   5   10.84    1.10 
  -5   5   5   10.13    1.08 
  -5   5  -5   12.01    1.18 
  -5   5  -5   10.29    1.20 
   5  -5  -5   12.84    1.15 
   5   5   5   11.08    0.93 
   5  -5  -5   11.41    1.04 
   5  -5  -5   11.63    1.18 
  -5  -5   5   11.06    1.03 
   6  -5   5   -0.02    0.18 
  -6   5   5    0.30    0.22 
  -6   5   5    0.05    0.19 
   6   5  -5    0.13    0.28 
  -6  -5   5    0.38    0.24 
   6  -5  -5    0.36    0.20 
  -6   5  -5    0.03    0.23 
  -6   5  -5    0.11    0.26 
  -7   5   5    0.58    0.20 
   7  -5   5    1.13    0.28 
  -7   5   5    0.93    0.26 
  -7   5  -5    0.98    0.27 
  -7   5  -5    0.67    0.30 
   7  -5  -5    1.09    0.29 
  -7  -5   5    0.99    0.23 
   0   6   5    6.82    0.71 
   0   6  -5    8.31    0.76 
   0   6   5    8.63    0.76 
   0   6  -5    7.29    0.74 
   1   6  -5   13.73    1.23 
  -1   6   5   16.76    1.27 
   1   6  -5   15.97    1.28 
   1  -6   5   14.95    1.24 
   1   6   5   14.85    1.22 
   1   6   5   15.18    1.23 
   2   6  -5   14.36    1.34 
   2  -6   5   19.60    1.35 
   2  -6   5   18.45    1.41 
   2   6  -5   15.39    1.36 
   2   6   5   16.06    1.32 
   2   6   5   15.24    1.48 
   3   6  -5    7.02    0.79 
   3   6  -5    8.40    0.82 
   3  -6   5    8.90    0.89 
   3  -6   5    7.11    0.75 
   3   6   5    7.23    0.74 
   3   6   5    8.05    0.75 
   3  -6  -5    8.23    0.78 
   3   6   5    6.24    0.92 
  -4   6   5    4.71    0.73 
  -4   6   5    6.26    0.82 
  -4   6   5    5.90    0.75 
   4  -6   5    4.78    0.60 
  -4  -6  -5    4.46    0.68 
   4  -6   5    5.48    0.71 
   4   6  -5    4.89    0.62 
   4  -6  -5    4.11    0.59 
   4  -6  -5    5.60    0.94 
   4  -6  -5    5.14    0.76 
  -4   6  -5    4.71    0.82 
  -4  -6   5    4.27    0.63 
  -4   6  -5    4.40    0.72 
   4   6   5    4.25    0.53 
   5   6  -5    1.81    0.40 
  -5   6   5    2.88    0.52 
  -5   6   5    1.79    0.46 
  -5  -6  -5    1.16    0.39 
   5  -6   5    1.54    0.56 
  -5   6   5    2.15    0.44 
   5  -6   5    1.89    0.44 
  -5  -6   5    1.34    0.35 
  -5   6  -5    1.45    0.41 
   5   6   5    1.68    0.34 
   5  -6  -5    1.52    0.42 
   5  -6  -5    1.76    0.47 
  -5   6  -5    1.94    0.41 
   5  -6  -5    1.91    0.59 
   6  -6   5    1.30    0.35 
  -6   6   5    1.50    0.45 
  -6   6   5    0.74    0.25 
   6   6  -5    0.34    0.40 
  -6   6  -5    1.07    0.34 
  -6   6  -5    1.04    0.37 
   6  -6  -5    1.62    0.36 
   6  -6  -5    1.47    0.32 
  -6  -6   5    0.97    0.40 
  -7   6   5    0.59    0.20 
   7  -6   5    0.43    0.16 
   7   6  -5   -0.17    0.25 
  -7   6   5    0.08    0.11 
  -7  -6   5   -0.14    0.14 
   7  -6  -5    0.46    0.26 
  -7   6  -5    0.20    0.15 
  -7   6  -5    0.22    0.16 
   7  -6  -5    0.35    0.22 
   0   7   5   54.20    3.85 
   0   7   5   55.40    3.93 
   1   7  -5    3.95    0.84 
   1   7  -5    5.59    0.67 
   1   7  -5    5.99    0.72 
   1   7   5    7.96    1.03 
   1   7   5    7.07    0.74 
   1   7   5    5.44    0.76 
   2   7  -5   65.06    4.71 
   2   7  -5   72.98    4.75 
   2  -7   5   67.32    4.58 
   2  -7   5   64.52    4.93 
   2   7   5   60.71    4.63 
   2   7   5   68.47    4.83 
   2   7   5   72.61    4.69 
  -3  -7  -5   47.29    3.15 
   3   7  -5   43.58    3.23 
   3   7  -5   42.58    3.22 
   3  -7   5   40.96    3.10 
   3  -7   5   41.78    3.23 
  -3  -7  -5   44.58    3.82 
  -3   7  -5   39.01    3.22 
   3  -7  -5   45.21    3.17 
   3   7   5   48.33    3.19 
   3   7   5   44.65    3.94 
  -4  -7  -5    8.29    0.80 
  -4   7   5    9.36    1.02 
  -4   7   5    7.30    0.87 
   4  -7   5    8.26    0.90 
   4   7  -5    8.08    0.89 
  -4   7   5    6.68    0.84 
   4  -7   5    6.53    0.78 
  -4   7  -5    8.57    1.01 
   4  -7  -5    7.45    0.82 
   4   7   5    6.69    0.79 
   4  -7  -5    7.76    0.91 
  -4  -7   5    6.57    0.84 
   4   7   5    8.41    1.02 
   5   7  -5   -0.02    0.39 
  -5   7   5    0.17    0.19 
  -5  -7  -5    0.10    0.32 
  -5   7   5    0.72    0.24 
   5  -7   5    0.63    0.23 
  -5   7   5    0.23    0.30 
   5  -7  -5    0.18    0.24 
  -5   7  -5    0.58    0.33 
  -5   7  -5    0.26    0.23 
  -5  -7   5    0.40    0.25 
   5  -7  -5    0.72    0.32 
  -6   7   5    0.72    0.22 
  -6   7   5    0.75    0.23 
   6  -7  -5    1.45    0.49 
  -6   7  -5    0.44    0.24 
  -6   7  -5    0.62    0.25 
   6  -7  -5    0.77    0.27 
  -6  -7   5    0.69    0.24 
  -7   7   5    1.01    0.30 
   7   7  -5    0.38    0.32 
  -7   7   5    0.79    0.16 
   7  -7   5    0.90    0.28 
  -7   7  -5    0.90    0.20 
  -7  -7   5    0.37    0.19 
   0   8   5    8.79    0.93 
   0   8   5    8.40    1.03 
   0  -8  -5   10.84    1.10 
   0  -8  -5    7.51    1.16 
   1   8  -5   11.91    1.32 
  -1   8   5   12.27    1.23 
  -1  -8  -5   12.96    1.25 
  -1  -8  -5   15.45    1.28 
   1   8   5   11.23    1.27 
   1   8   5   13.85    1.21 
   1  -8  -5   13.08    1.29 
   1   8   5   13.17    1.20 
  -1  -8   5   11.27    1.14 
   2   8  -5   19.94    1.68 
  -2   8   5   17.88    1.69 
  -2  -8  -5   21.68    1.67 
  -2   8  -5   18.17    1.94 
  -2   8  -5   19.69    1.84 
   2   8   5   18.85    1.75 
   2   8   5   19.61    1.94 
   2  -8  -5   18.24    1.69 
  -2  -8   5   18.33    1.60 
   2   8   5   21.76    1.69 
  -3   8   5   69.62    5.29 
  -3   8   5   64.51    5.21 
   3   8  -5   79.03    5.26 
  -3   8   5   63.96    5.15 
   3  -8   5   80.43    5.08 
  -3  -8  -5   85.11    5.16 
   3   8   5   75.01    5.20 
   3  -8  -5   84.89    5.34 
   3   8   5   76.76    5.37 
  -3  -8   5   73.59    5.14 
  -3   8  -5   64.35    5.24 
  -4  -8  -5    9.41    0.84 
  -4   8   5    7.35    0.89 
   4  -8   5    7.15    0.78 
  -4   8   5    8.12    0.89 
   4  -8  -5    7.24    0.89 
  -4   8  -5    6.87    0.86 
   4   8   5    8.55    1.05 
  -4  -8   5    8.18    0.88 
  -4   8  -5    8.00    0.97 
   4  -8  -5    8.21    0.85 
  -5   8   5    0.16    0.18 
   5   8  -5    0.93    0.55 
  -5  -8  -5    0.07    0.19 
   5  -8   5    0.37    0.19 
  -5   8   5    0.11    0.20 
   5   8   5    0.54    0.30 
  -5   8  -5    0.14    0.24 
  -5   8  -5    0.15    0.21 
  -5  -8   5    0.25    0.24 
   5  -8  -5    0.03    0.25 
   5  -8  -5    0.03    0.27 
  -6   8   5    0.45    0.18 
   6  -8   5    0.56    0.16 
  -6   8   5    0.38    0.15 
   6   8  -5    0.42    0.28 
   6   8   5    0.29    0.24 
  -6   8  -5    0.46    0.19 
  -6  -8   5    0.16    0.16 
   6  -8  -5    0.42    0.24 
   6  -8  -5    0.36    0.19 
  -6   8  -5    0.37    0.16 
   0   9   5   11.04    1.00 
   0   9   5    9.11    1.06 
   0  -9  -5    9.60    1.05 
   0  -9   5    9.37    1.00 
   0   9  -5    9.40    1.09 
   0  -9  -5    9.44    1.04 
  -1  -9  -5    0.36    0.26 
   1   9  -5   -0.16    0.34 
  -1   9   5   -0.19    0.19 
  -1  -9  -5    0.09    0.24 
   1  -9  -5   -0.08    0.20 
   1   9   5    0.22    0.27 
   1   9   5   -0.31    0.31 
  -1   9  -5    0.55    0.25 
   1   9   5    0.17    0.29 
   2   9  -5    1.33    0.48 
   2   9   5    1.32    0.44 
  -3   9   5    5.22    0.64 
  -3   9   5    4.86    0.68 
   3   9  -5    4.32    0.89 
  -3  -9  -5    5.29    0.66 
  -3   9  -5    3.82    0.70 
   3  -9  -5    3.83    0.66 
  -3   9  -5    5.54    0.72 
   3   9   5    4.34    0.79 
  -3  -9   5    4.45    0.61 
   3  -9  -5    4.85    0.76 
  -4  -9  -5    0.29    0.22 
   4  -9   5    0.04    0.18 
   4   9  -5   -0.16    0.30 
  -4   9   5   -0.12    0.20 
   4  -9  -5    0.09    0.24 
  -4   9  -5    0.42    0.23 
   4   9   5    0.05    0.29 
  -4   9  -5   -0.17    0.18 
   4  -9  -5   -0.29    0.29 
  -4  -9   5    0.05    0.28 
   5   9  -5    1.93    0.51 
   5  -9   5    1.98    0.40 
  -5  -9  -5    2.67    0.36 
  -5   9   5    3.26    0.72 
   5  -9   5    2.44    0.44 
  -5   9   5    2.25    0.34 
  -5   9  -5    2.02    0.37 
  -5   9  -5    2.09    0.42 
  -5  -9   5    2.15    0.39 
   5  -9  -5    2.60    0.55 
   5   9   5    2.36    0.48 
   5   9   5    1.94    0.36 
   5  -9  -5    1.89    0.62 
   0 -10   5    0.60    0.33 
   0  10   5    0.82    0.41 
   0  10  -5    1.36    0.40 
   0 -10  -5    1.52    0.39 
  -1 -10  -5    8.73    0.91 
  -1  10   5    7.58    0.92 
  -1 -10  -5    6.84    0.86 
   1  10  -5    7.82    0.94 
  -1 -10   5    7.76    0.85 
   1  10   5    7.47    0.94 
  -1  10  -5    7.70    0.89 
   1 -10  -5    6.87    0.89 
   1  10   5    9.10    0.90 
  -2  10   5    0.24    0.31 
   2  10  -5    1.06    0.38 
  -2 -10  -5    0.33    0.26 
   2 -10  -5    0.93    0.36 
   2  10   5    0.88    0.34 
   2  10   5    1.29    0.41 
  -3  10   5    0.40    0.19 
  -3 -10  -5    0.24    0.20 
   3  10  -5    0.03    0.31 
   3 -10   5    0.26    0.20 
  -3  10  -5    0.22    0.25 
   3 -10  -5   -0.15    0.18 
  -3 -10   5    0.05    0.20 
   3  10   5    0.37    0.29 
  -4  10   5    0.37    0.16 
  -4  10   5    0.34    0.16 
  -4 -10  -5   -0.08    0.16 
   4 -10   5    0.00    0.16 
   4  10  -5    0.47    0.29 
   4  10   5   -0.10    0.22 
   4 -10  -5    0.18    0.19 
  -4  10  -5    0.21    0.22 
  -4 -10   5    0.31    0.21 
   4 -10  -5    0.06    0.20 
   4  10   5    0.16    0.24 
   5  10  -5    7.91    0.85 
   5 -10   5    6.82    0.67 
  -5  10   5    5.31    0.59 
   5 -10  -5    6.21    0.68 
   5 -10  -5    5.88    0.61 
   5  10   5    7.80    0.70 
  -5  10  -5    6.65    0.67 
  -5 -10   5    6.41    0.61 
   0  11   5    7.68    0.87 
   0  11  -5    6.97    0.83 
   0 -11  -5    6.95    0.82 
   1  11  -5    0.93    0.35 
  -1  11   5    0.77    0.32 
  -1 -11  -5    0.97    0.26 
  -1  11  -5    0.42    0.24 
   1 -11  -5    0.53    0.28 
  -1 -11   5    1.35    0.33 
   1  11   5    1.44    0.39 
   2  11  -5    0.50    0.26 
   2 -11   5    1.32    0.32 
  -2  11   5    1.17    0.33 
   2 -11  -5    1.60    0.36 
   2  11   5    1.48    0.35 
  -2  11  -5    1.08    0.29 
   2  11   5    1.12    0.36 
  -2 -11   5    1.18    0.30 
   3  11  -5    0.76    0.39 
   3 -11   5    0.32    0.17 
   3 -11  -5    0.54    0.30 
   3  11   5    0.55    0.24 
   3  11   5    0.35    0.21 
   4 -11   5   -0.05    0.12 
   4 -11  -5    0.01    0.14 
  -4 -11   5    0.09    0.14 
   4  11   5   -0.05    0.26 
   4  11   5   -0.01    0.20 
   0  12   5    0.52    0.23 
   0  12  -5    0.34    0.17 
   0 -12  -5    0.34    0.19 
  -1  12   5    0.42    0.20 
   1  12  -5    0.31    0.19 
   1  12   5    0.14    0.19 
   1 -12  -5    0.16    0.17 
  -1  12  -5    0.44    0.28 
  -2  12   5    2.39    0.40 
   2  12  -5    2.43    0.37 
   2  12   5    2.58    0.39 
  -2 -12   5    2.51    0.37 
   2 -12  -5    2.12    0.41 
   0   0   6   30.93    2.07 
   0   0  -6   30.90    2.08 
   1   0   6    1.92    0.21 
   1   0  -6    2.19    0.24 
   1   0  -6    1.90    0.22 
   2   0   6  329.75   18.43 
   2   0  -6  268.07   18.45 
   2   0   6  270.92   18.43 
   2   0  -6  276.94   18.46 
   3   0   6  144.26    9.03 
   3   0  -6  139.31    9.09 
   3   0  -6  132.68    9.07 
   3   0   6  140.21    9.02 
   4   0  -6   28.35    2.08 
   4   0  -6   31.53    2.11 
   4   0   6   26.45    1.97 
   4   0   6   29.81    2.00 
   5   0  -6    0.40    0.16 
   5   0  -6    0.13    0.20 
   5   0  -6    0.48    0.19 
   5   0   6    0.29    0.10 
  -6   0  -6    3.68    0.68 
   6   0  -6    4.29    0.53 
   6   0  -6    5.30    0.62 
   6   0   6    3.91    0.36 
  -6   0  -6    4.82    0.69 
  -6   0   6    4.25    0.61 
  -7   0  -6    6.30    0.75 
  -7   0  -6    6.86    0.75 
  -8   0   6    3.23    0.38 
   0   1  -6    0.93    0.14 
   0  -1  -6    1.01    0.15 
   0   1   6    1.01    0.14 
   1   1  -6  141.87    9.95 
  -1   1   6  177.64    9.95 
   1   1  -6  147.22    9.96 
   1  -1  -6  149.25    9.95 
   1   1   6  154.71    9.92 
   1  -1  -6  151.84    9.96 
   2   1  -6   27.38    1.80 
   2   1  -6   23.91    1.79 
   2  -1   6   27.35    1.78 
   2  -1   6   25.73    1.78 
   2  -1  -6   25.85    1.80 
   2  -1  -6   25.52    1.79 
   2   1   6   24.21    1.74 
   3   1  -6   37.76    2.65 
   3   1  -6   41.12    2.72 
   3  -1   6   39.93    2.62 
   3   1   6   36.49    2.57 
   3  -1  -6   39.19    2.69 
   3  -1  -6   37.12    2.65 
   4   1  -6   32.73    2.30 
   4   1  -6   32.26    2.29 
   4  -1   6   32.85    2.24 
   4  -1  -6   32.98    2.30 
   4   1   6   30.51    2.16 
   5   1  -6    4.59    0.52 
   5  -1   6    4.15    0.44 
   5   1  -6    4.80    0.58 
   5   1  -6    3.90    0.50 
   5  -1  -6    3.40    0.51 
   5  -1  -6    3.55    0.51 
   5   1   6    4.63    0.36 
   6   1  -6    3.58    0.59 
   6   1  -6    3.99    0.48 
   6  -1   6    3.54    0.41 
  -6  -1  -6    4.50    0.68 
  -6  -1  -6    5.63    0.71 
  -6   1   6    3.89    0.55 
  -6   1   6    4.06    0.63 
   6  -1  -6    4.21    0.55 
  -6   1  -6    4.36    0.70 
  -6  -1   6    3.04    0.56 
   6  -1  -6    4.14    0.57 
  -6   1  -6    4.43    0.67 
  -7  -1  -6    3.89    0.61 
   7   1  -6    3.28    0.67 
  -7   1  -6    3.71    0.60 
  -7   1  -6    4.63    0.61 
  -7  -1   6    4.57    0.88 
   8   1  -6    0.56    0.30 
  -8   1   6    1.03    0.20 
   8  -1  -6    0.54    0.30 
  -8  -1   6    1.15    0.22 
  -8   1  -6    1.01    0.23 
   0   2  -6    9.86    0.72 
   0   2   6    8.72    0.69 
   0  -2   6    8.94    0.70 
  -1   2   6  453.16   25.47 
   1   2  -6  368.83   25.47 
   1   2  -6  401.60   25.49 
   1  -2  -6  361.12   25.46 
   2  -2   6   19.69    1.40 
   2   2  -6   18.09    1.39 
   2   2  -6   18.30    1.39 
  -2   2   6   20.58    1.39 
   2  -2  -6   19.00    1.40 
   2   2   6   19.93    1.36 
   2  -2  -6   18.48    1.39 
   2   2   6   20.30    1.34 
   3   2  -6   26.48    1.89 
   3  -2   6   26.08    1.87 
   3   2  -6   25.69    1.88 
   3   2   6   27.42    1.78 
   3  -2  -6   25.43    1.89 
   3   2   6   26.69    1.80 
   4   2  -6    4.40    0.65 
   4  -2   6    3.43    0.58 
   4   2  -6    5.05    0.49 
   4  -2  -6    3.94    0.49 
   4   2   6    4.02    0.35 
  -5   2   6    7.31    0.89 
   5   2  -6    8.42    0.84 
   5  -2   6    7.47    0.70 
   5   2  -6    7.53    0.75 
   5  -2  -6    7.38    0.78 
   5  -2  -6    7.34    0.75 
  -5  -2   6    7.88    0.84 
  -5   2  -6    8.66    0.99 
   5   2   6    6.85    0.56 
  -5   2  -6    9.80    1.05 
   6   2  -6   25.88    2.39 
   6   2  -6   24.76    2.18 
   6  -2  -6   26.63    2.03 
  -7   2   6    6.66    0.67 
  -7   2   6    7.01    0.66 
   7   2  -6    4.70    0.73 
  -7   2  -6    6.19    0.72 
  -7  -2   6    6.03    0.67 
   7  -2  -6    6.00    0.76 
   7  -2  -6    5.42    0.82 
  -7   2  -6    4.75    0.69 
   8   2  -6    0.54    0.31 
  -8   2   6    0.23    0.11 
  -8   2  -6    0.13    0.13 
  -8  -2   6    0.16    0.12 
   8  -2  -6    0.43    0.22 
   0   3  -6 1000.00   64.11 
  -1   3   6    9.37    0.73 
   1   3  -6    8.92    0.74 
   1  -3   6    8.70    0.73 
   1   3  -6    8.77    0.73 
   1   3   6    8.92    0.69 
  -1   3  -6    9.33    0.72 
   2  -3   6   36.29    2.49 
   2   3  -6   36.81    2.49 
   2   3  -6   34.64    2.48 
   2   3   6   36.21    2.52 
   2  -3  -6   34.94    2.48 
   3   3  -6   15.28    1.19 
   3  -3   6   14.89    1.19 
   3   3  -6   15.01    1.18 
   3  -3  -6   14.06    1.18 
   3   3   6   14.85    1.09 
   3   3   6   15.86    1.08 
   4   3  -6   12.09    1.04 
   4   3  -6   12.15    1.16 
   4   3  -6   12.79    1.06 
   4  -3   6   12.69    1.06 
   4   3   6   12.21    0.91 
   4   3   6   12.73    0.91 
   4  -3  -6   12.23    1.08 
   5   3  -6    5.78    0.65 
  -5  -3  -6    6.98    0.92 
  -5   3   6    7.89    1.27 
   5   3   6    5.82    0.50 
   5  -3  -6    5.57    0.66 
  -5   3  -6    6.51    1.38 
   6   3  -6   17.93    1.59 
  -6   3   6   22.47    1.73 
   6   3  -6   17.54    1.76 
   6  -3   6   18.79    1.57 
   6  -3   6   20.45    1.59 
  -6   3   6   19.61    1.66 
   6  -3  -6   23.22    1.73 
  -6   3  -6   20.90    1.77 
   6  -3  -6   21.39    1.67 
  -6   3  -6   18.62    1.71 
  -6  -3   6   20.66    1.65 
   7  -3   6    1.44    0.31 
  -7   3   6    0.96    0.27 
  -7   3   6    1.33    0.30 
  -7   3  -6    0.92    0.29 
  -7  -3   6    1.03    0.29 
  -7   3  -6    1.47    0.33 
   7  -3  -6    1.36    0.34 
  -8  -3   6    1.92    0.32 
  -8   3  -6    1.49    0.25 
   0   4  -6  111.28    8.47 
   0   4  -6  142.61    8.52 
   0   4   6  118.47    8.46 
   0   4   6  130.53    8.48 
   0  -4   6  145.82    8.49 
   1   4  -6   66.88    4.62 
   1  -4   6   63.40    4.60 
  -1   4   6   76.36    4.62 
   1   4  -6   61.67    4.60 
   1   4   6   68.55    4.58 
   1   4   6   70.16    4.60 
   1  -4  -6   75.97    4.65 
   2   4  -6   13.94    1.13 
   2   4  -6   13.29    1.37 
   2  -4   6   14.17    1.14 
   2   4   6   15.61    1.10 
   2  -4  -6   12.90    1.11 
   2   4   6   14.90    1.07 
   3  -4   6   29.03    2.18 
   3   4  -6   27.14    2.14 
   3   4  -6   29.15    2.16 
   3  -4  -6   34.50    2.17 
   3   4   6   29.47    2.07 
   3  -4  -6   27.66    2.16 
   3   4   6   29.50    2.05 
   4   4  -6    0.61    0.27 
   4  -4   6    0.27    0.17 
   4  -4   6    0.39    0.22 
   4   4  -6    0.34    0.17 
   4  -4  -6    0.19    0.21 
   4   4   6    0.11    0.09 
   4  -4  -6    0.37    0.20 
   4   4   6    0.36    0.12 
   5   4  -6    1.80    0.37 
   5  -4   6    1.82    0.39 
   5  -4   6    1.77    0.40 
  -5   4   6    1.24    0.35 
  -5   4   6    2.03    0.47 
   5  -4  -6    2.01    0.40 
   5   4   6    1.81    0.26 
   5  -4  -6    2.84    0.47 
  -5   4  -6    1.90    0.47 
  -5  -4   6    1.49    0.34 
  -5   4  -6    1.95    0.42 
  -6   4   6    7.75    0.84 
  -6   4   6    6.20    0.81 
   6  -4   6    9.25    0.85 
  -6   4  -6    6.19    0.86 
  -6  -4   6    7.51    0.81 
  -6   4  -6    7.84    0.93 
   6  -4  -6    8.12    0.85 
  -7   4   6    2.27    0.40 
   7  -4   6    2.67    0.40 
  -7   4  -6    1.79    0.36 
   7  -4  -6    3.01    0.49 
  -7   4  -6    2.27    0.41 
  -7  -4   6    2.42    0.38 
   0   5  -6   98.79    6.07 
   0   5   6   83.07    6.00 
   0   5   6   90.06    6.03 
  -1   5   6    5.99    0.54 
  -1   5   6    5.85    0.55 
   1   5  -6    4.64    0.51 
   1  -5   6    4.48    0.52 
   1   5  -6    5.09    0.55 
   1   5   6    4.73    0.51 
   1   5   6    4.89    0.51 
   2   5  -6   25.19    2.13 
   2   5  -6   32.24    2.20 
   2  -5   6   27.78    2.16 
   2  -5  -6   30.53    2.19 
   2   5   6   31.67    2.13 
   2   5   6   30.20    2.11 
   3  -5   6   14.43    1.22 
   3  -5   6   12.93    1.24 
   3   5  -6   14.43    1.24 
   3   5  -6   13.96    1.24 
   3  -5  -6   17.60    1.24 
   3   5   6   13.53    1.14 
   3   5   6   14.37    1.16 
   3  -5  -6   15.98    1.30 
  -4   5   6    0.21    0.30 
   4  -5   6    0.30    0.21 
   4  -5   6    0.36    0.23 
  -4   5   6    0.52    0.27 
   4   5  -6    0.18    0.20 
   4   5  -6    0.10    0.31 
  -4   5  -6    0.18    0.32 
  -4   5  -6    0.49    0.34 
   4  -5  -6    0.84    0.34 
  -4  -5   6    0.37    0.22 
   4  -5  -6    0.59    0.28 
   4   5   6    0.85    0.21 
   5   5  -6    4.49    0.64 
  -5   5   6    5.41    0.73 
   5  -5   6    6.03    0.66 
   5  -5   6    4.18    0.62 
  -5   5   6    5.48    0.78 
  -5   5   6    6.03    0.73 
   5   5   6    4.79    0.53 
   5  -5  -6    4.30    0.65 
   5  -5  -6    5.24    0.71 
   5  -5  -6    5.42    0.73 
  -5   5  -6    5.78    0.84 
  -5   5  -6    6.37    0.80 
  -5  -5   6    6.32    0.65 
  -6   5   6    0.16    0.17 
   6   5  -6    0.26    0.29 
  -6   5   6   -0.01    0.20 
   6  -5   6    0.19    0.16 
  -6   5  -6   -0.02    0.22 
   6  -5  -6    0.04    0.17 
  -6   5  -6    0.12    0.21 
  -6  -5   6    0.18    0.18 
  -7   5   6    3.46    0.61 
  -7   5   6    3.15    0.43 
  -7   5  -6    4.82    0.62 
   7  -5  -6    2.99    0.58 
  -7   5  -6    3.26    0.47 
  -7  -5   6    3.20    0.56 
   0   6  -6   29.34    2.17 
   0   6   6   25.93    2.11 
   0   6   6   32.20    2.18 
   1   6  -6   32.79    2.37 
   1  -6   6   29.23    2.31 
  -1   6   6   31.94    2.34 
   1   6  -6   33.03    2.35 
   1   6   6   28.56    2.29 
   1   6   6   35.90    2.35 
   1   6   6   31.37    2.42 
   2  -6   6   91.52    6.00 
   2   6  -6   93.33    6.02 
   2  -6   6   96.26    5.94 
   2   6  -6   97.94    6.03 
   2   6   6   76.70    6.41 
   2   6   6   81.28    5.91 
   2   6   6   78.90    5.90 
   3   6  -6    3.93    0.55 
   3  -6   6    3.70    0.52 
   3   6  -6    2.88    0.51 
   3  -6   6    4.20    0.58 
   3   6   6    3.51    0.47 
   3   6   6    3.57    0.48 
   3   6   6    3.34    0.64 
   3  -6  -6    3.72    0.55 
   3  -6  -6    3.85    0.70 
  -4   6   6   17.75    1.63 
  -4   6   6   21.46    1.72 
   4  -6   6   20.49    1.64 
  -4   6   6   18.09    1.67 
   4   6  -6   17.67    1.58 
  -4  -6  -6   22.45    2.35 
  -4   6  -6   18.02    1.74 
   4  -6  -6   21.11    1.71 
   4   6   6   17.17    1.67 
  -4   6  -6   17.15    1.65 
   4  -6  -6   17.06    1.62 
   4   6   6   21.17    1.53 
  -4  -6   6   18.25    1.56 
   4  -6  -6   17.70    1.53 
  -5   6   6    3.08    0.53 
   5  -6   6    4.28    0.76 
  -5   6   6    3.57    0.59 
   5   6  -6    4.02    0.58 
   5  -6   6    3.77    0.52 
  -5   6   6    3.84    0.61 
  -5   6  -6    2.94    0.58 
  -5   6  -6    3.52    0.65 
   5  -6  -6    3.70    0.62 
  -5  -6   6    3.83    0.55 
   5   6   6    2.75    0.46 
   5  -6  -6    3.97    0.58 
  -6   6   6    3.32    0.50 
   6  -6   6    3.75    0.50 
  -6   6   6    3.05    0.51 
   6  -6  -6    2.93    0.57 
  -6   6  -6    3.31    0.55 
   6  -6  -6    3.27    0.52 
  -6   6  -6    3.19    0.58 
  -6  -6   6    2.23    0.43 
   7  -6   6    0.33    0.16 
  -7   6   6    0.04    0.10 
   7   6  -6    0.47    0.25 
  -7   6   6    0.23    0.15 
   7  -6  -6    0.41    0.23 
  -7   6  -6    0.29    0.17 
   7  -6  -6    0.18    0.21 
  -7   6  -6    0.12    0.13 
  -7  -6   6    0.17    0.16 
   0   7   6   17.47    1.47 
   0   7   6   17.00    1.44 
   1   7  -6   13.51    1.29 
   1   7  -6   13.20    1.43 
   1   7  -6   15.25    1.33 
   1   7   6   17.44    1.34 
   1   7   6   14.44    1.36 
   1   7   6   15.36    1.30 
   2   7  -6   31.52    2.37 
   2   7  -6   29.86    2.36 
   2  -7   6   32.14    2.25 
   2   7   6   26.35    2.27 
   2   7   6   34.20    2.36 
   2   7   6   29.81    2.44 
   3   7  -6    0.06    0.41 
   3  -7   6    1.02    0.52 
   3   7  -6    0.61    0.27 
  -3   7   6    0.55    0.32 
  -3   7   6    0.43    0.37 
   3  -7   6    0.57    0.25 
   3   7  -6    0.16    0.26 
  -3   7   6    0.44    0.37 
   3   7   6    0.55    0.25 
  -3   7  -6    0.84    0.43 
   3   7   6    0.85    0.38 
  -3  -7   6    0.09    0.31 
   3  -7  -6   -0.16    0.30 
   3  -7  -6    1.04    0.38 
  -4   7   6   15.64    1.76 
   4  -7   6   22.51    2.07 
  -4   7   6   23.05    1.87 
   4   7  -6   22.73    1.85 
  -4  -7  -6   20.22    1.83 
  -4   7   6   16.43    1.92 
   4  -7   6   18.82    1.59 
  -4  -7   6   20.61    1.81 
   4   7   6   18.66    1.63 
   4  -7  -6   21.70    1.64 
   4  -7  -6   17.75    1.95 
   4   7   6   20.35    1.82 
  -4   7  -6   18.37    2.06 
   5  -7   6    3.23    0.47 
  -5   7   6    3.44    0.57 
  -5   7   6    2.77    0.48 
  -5  -7   6    3.37    0.54 
   5  -7  -6    2.78    0.51 
   5  -7  -6    2.34    0.50 
  -5   7  -6    3.18    0.59 
   5   7   6    3.35    0.59 
  -5   7  -6    2.71    0.54 
  -6   7   6    0.95    0.26 
  -6   7   6    1.39    0.30 
   6   7  -6    0.48    0.30 
  -6   7  -6    0.90    0.27 
  -6  -7   6    1.03    0.27 
   6   7   6    0.63    0.33 
   6  -7  -6    1.48    0.30 
  -6   7  -6    0.83    0.25 
   6  -7  -6    1.22    0.38 
   0   8   6   16.50    1.58 
   0  -8  -6   20.66    1.70 
   0   8   6   19.76    1.55 
   0  -8   6   14.83    1.51 
   0  -8  -6   19.72    1.63 
  -1  -8  -6   10.18    1.08 
  -1  -8  -6    8.75    1.08 
  -1  -8   6    8.59    0.94 
   1   8   6    7.77    0.96 
  -1   8  -6    9.16    0.98 
   1   8   6   11.10    1.53 
   1  -8  -6   10.08    1.13 
   1   8   6    8.25    0.93 
   2  -8   6   15.60    1.23 
  -2  -8  -6   17.37    1.38 
  -2   8   6   14.00    1.35 
   2   8  -6   16.58    1.44 
  -2  -8  -6   13.84    1.41 
  -2   8   6   16.41    1.46 
   2   8   6   17.63    1.42 
   2   8   6   14.54    1.46 
  -2  -8   6   15.13    1.34 
   2  -8  -6   14.74    1.42 
   2   8   6   14.68    1.46 
  -2   8  -6   12.82    1.42 
   2  -8  -6   14.87    1.44 
  -3   8   6    6.03    0.90 
  -3   8   6    6.42    0.81 
   3  -8   6    6.11    0.67 
  -3  -8  -6    5.57    0.88 
  -3  -8  -6    6.20    0.73 
   3   8  -6    6.19    0.79 
   3  -8  -6    4.55    0.77 
   3   8   6    6.55    0.89 
  -3   8  -6    5.00    0.84 
   3   8   6    6.64    0.77 
  -3  -8   6    5.57    0.68 
   3  -8  -6    7.70    0.94 
  -4   8   6    0.41    0.25 
   4   8  -6    0.32    0.45 
  -4  -8  -6    0.46    0.23 
  -4   8   6    0.55    0.27 
   4  -8   6    0.58    0.22 
   4  -8  -6    0.76    0.35 
  -4   8  -6    0.40    0.29 
   4   8   6    0.08    0.32 
   4  -8  -6    0.58    0.28 
  -4   8  -6    0.61    0.28 
  -4  -8   6    0.28    0.27 
  -5   8   6    1.37    0.35 
   5   8  -6    0.60    0.40 
   5  -8   6    1.51    0.32 
  -5   8   6    1.11    0.33 
  -5   8  -6    1.87    0.36 
   5  -8  -6    1.98    0.41 
   5  -8  -6    1.67    0.41 
  -5   8  -6    1.03    0.34 
  -5  -8   6    0.99    0.30 
   5   8   6    1.92    0.46 
   6  -8   6    3.05    0.37 
  -6   8   6    3.27    0.38 
  -6   8   6    3.28    0.43 
   6   8  -6    2.60    0.55 
  -6   8  -6    3.11    0.41 
  -6   8  -6    3.14    0.44 
   6   8   6    2.53    0.47 
   6  -8  -6    3.10    0.47 
  -6  -8   6    3.24    0.40 
   6  -8  -6    4.11    0.56 
   0   9   6    3.07    0.58 
   0   9   6    3.91    0.64 
   0   9  -6    4.15    0.67 
   0  -9  -6    3.40    0.67 
   0  -9   6    4.23    0.68 
  -1  -9  -6   18.58    1.64 
  -1   9   6   16.43    1.59 
  -1  -9  -6   20.43    1.62 
   1   9   6   17.67    1.59 
  -1   9  -6   17.30    1.57 
  -1  -9   6   16.59    1.53 
   1  -9  -6   18.97    1.68 
   1   9   6   18.86    1.66 
   1   9   6   19.61    1.71 
  -2   9   6    1.34    0.36 
  -2   9   6    0.59    0.32 
   2   9  -6    1.94    0.57 
  -2  -9  -6    0.74    0.36 
  -2  -9  -6    1.38    0.36 
   2   9   6    1.33    0.40 
  -2   9  -6    1.23    0.42 
  -2  -9   6    1.94    0.42 
   2   9   6    1.54    0.48 
   2  -9  -6    1.52    0.43 
   2   9   6    1.42    0.44 
  -3   9   6    1.43    0.44 
   3   9  -6    1.92    0.57 
  -3   9   6    1.11    0.37 
  -3  -9  -6    2.03    0.41 
   3  -9  -6    1.17    0.33 
   3   9   6    1.61    0.48 
   3  -9  -6    1.04    0.37 
  -3  -9   6    1.61    0.35 
  -3   9  -6    0.93    0.41 
   3   9   6    1.74    0.49 
  -4   9   6    5.80    0.71 
   4  -9   6    7.16    0.63 
  -4   9   6    6.66    0.78 
   4   9  -6    4.73    1.11 
  -4  -9  -6    6.55    0.65 
  -4  -9   6    5.98    0.70 
   4   9   6    6.90    0.87 
  -4   9  -6    5.91    0.67 
   4   9   6    6.85    0.79 
  -4   9  -6    4.86    0.78 
   4  -9  -6    6.06    0.77 
  -5   9   6    3.20    0.48 
  -5   9   6    3.44    0.56 
  -5   9  -6    4.61    0.76 
   5  -9  -6    3.72    0.56 
  -5   9  -6    3.76    0.43 
   5  -9  -6    4.36    0.56 
   0  10   6   44.34    3.30 
   0 -10   6   41.52    3.15 
   0  10  -6   50.55    3.29 
   0 -10  -6   37.96    3.19 
   1  10  -6   15.82    1.41 
  -1 -10  -6   13.53    1.31 
  -1  10   6   14.98    1.39 
   1  10   6   17.51    1.31 
   1 -10  -6   12.29    1.33 
  -1  10  -6   13.79    1.29 
  -1 -10   6   13.51    1.25 
   1  10   6   14.00    1.38 
  -2  10   6    1.99    0.49 
  -2 -10  -6    1.77    0.46 
  -2 -10  -6    3.77    0.82 
   2 -10   6    2.37    0.47 
  -2  10  -6    2.21    0.41 
   2  10   6    2.62    0.50 
  -2 -10   6    1.68    0.50 
   2 -10  -6    2.21    0.50 
  -2  10  -6    2.18    0.45 
   3  10  -6   -0.17    0.28 
  -3  10   6    0.06    0.19 
   3 -10   6   -0.29    0.17 
  -3 -10  -6    0.07    0.19 
   3  10   6    0.21    0.19 
   3  10   6   -0.07    0.25 
   3 -10  -6    0.14    0.26 
   3 -10  -6   -0.19    0.19 
  -3 -10   6    0.26    0.18 
  -3  10  -6    0.00    0.22 
   4  10  -6    0.50    0.27 
  -4 -10  -6    0.47    0.21 
   4 -10   6    0.38    0.20 
  -4  10   6    0.19    0.18 
   4  10   6    0.32    0.18 
   4 -10  -6    0.49    0.23 
  -4 -10   6    0.49    0.36 
   4  10   6    0.23    0.26 
   4 -10  -6    0.11    0.25 
  -4  10  -6    0.47    0.22 
  -5  10   6    1.07    0.27 
   5 -10   6    1.76    0.27 
   5  10   6    1.35    0.30 
  -5  10  -6    1.13    0.24 
   5 -10  -6    1.38    0.27 
   5 -10  -6    1.26    0.24 
  -5 -10   6    1.11    0.25 
   0  11  -6    0.86    0.30 
   0 -11  -6    0.87    0.30 
   0  11   6    0.92    0.34 
  -1 -11  -6    5.03    0.57 
  -1  11   6    4.86    0.65 
   1  11  -6    3.44    0.58 
  -1 -11   6    5.53    0.61 
   1 -11  -6    4.70    0.65 
   1  11   6    4.51    0.65 
  -1  11  -6    5.67    0.80 
  -2  11   6    0.43    0.24 
   2  11  -6    0.76    0.27 
   2 -11  -6    0.70    0.28 
   2  11   6    0.94    0.48 
   2  11   6    0.42    0.26 
  -2 -11   6    0.96    0.24 
  -3  11   6    0.31    0.15 
   3 -11   6    0.12    0.22 
   3  11  -6   -0.18    0.17 
  -3 -11   6    0.12    0.16 
   3 -11  -6    0.27    0.18 
   3  11   6    0.33    0.21 
   3  11   6   -0.09    0.18 
  -4  11   6    0.31    0.15 
   4  11  -6    0.29    0.21 
   4 -11   6    0.44    0.19 
  -4 -11   6    0.35    0.18 
   0  12   6    0.16    0.16 
   0 -12  -6   -0.15    0.13 
   0  12  -6    0.46    0.28 
   1  12  -6    2.49    0.52 
  -1  12   6    2.71    0.40 
   1 -12  -6    2.67    0.39 
   1  12   6    2.36    0.40 
  -2  12   6    0.32    0.16 
   2  12  -6    0.46    0.18 
   2 -12  -6    0.46    0.20 
   2  12   6    0.07    0.14 
   0   0  -7    0.06    0.07 
   0   0   7    0.11    0.06 
   1   0  -7   16.00    1.19 
   1   0   7   16.17    1.16 
  -1   0   7   17.97    1.18 
   1   0  -7   15.75    1.19 
   2   0  -7   39.19    2.82 
   2   0   7   43.28    2.78 
   2   0   7   44.25    2.82 
   2   0  -7   39.32    2.82 
   3   0  -7   40.42    2.91 
   3   0  -7   42.37    2.92 
   3   0   7   44.23    2.85 
   4   0   7   92.33    6.20 
   4   0  -7   91.62    6.31 
   4   0  -7   92.44    6.36 
   4   0  -7  102.05    6.41 
  -5   0  -7    3.03    0.67 
   5   0  -7    2.31    0.37 
  -5   0  -7    2.76    0.65 
  -5   0   7    2.32    0.48 
   5   0  -7    1.65    0.40 
   6   0  -7    0.49    0.27 
  -7   0  -7    0.25    0.18 
   7   0  -7   -0.35    0.23 
   8   0  -7    0.15    0.22 
  -8   0   7    0.31    0.14 
   0   1   7    0.59    0.13 
   0  -1   7    0.39    0.11 
   0   1  -7    0.33    0.10 
   1   1  -7   19.05    1.21 
  -1   1   7   17.57    1.17 
   1   1  -7   16.10    1.19 
   1  -1   7   14.96    1.16 
  -1  -1   7   17.68    1.19 
   1  -1  -7   15.39    1.18 
   1  -1  -7   14.04    1.17 
   1   1   7   16.39    1.15 
   2  -1   7  110.88    6.89 
   2   1  -7  100.67    6.91 
   2   1  -7  103.56    6.92 
   2  -1  -7   98.33    6.91 
   2  -1  -7   97.13    6.91 
   2   1   7  111.60    6.90 
   2   1   7  115.61    6.86 
   3   1  -7   13.49    1.12 
   3  -1   7   14.97    1.10 
   3   1  -7   14.31    1.14 
   3   1   7   16.52    1.06 
   3  -1  -7   13.42    1.12 
   3  -1  -7   14.74    1.14 
   4   1  -7   10.39    1.06 
   4   1  -7    9.21    0.89 
   4  -1  -7    8.59    0.82 
   4   1   7    8.85    0.69 
   4  -1  -7    7.48    0.99 
   4  -1  -7    9.32    0.82 
   5  -1   7    5.37    0.54 
   5   1  -7    5.57    0.79 
   5   1  -7    5.71    0.69 
  -5  -1  -7    6.99    1.21 
   5   1  -7    5.00    0.61 
  -5  -1  -7    6.67    0.85 
  -5   1   7    6.24    0.74 
   5   1   7    5.31    0.46 
  -5   1  -7    5.99    0.83 
   5  -1  -7    6.34    0.67 
   5  -1  -7    5.23    0.64 
  -5   1  -7    6.68    0.89 
  -5  -1   7    6.15    0.72 
  -6  -1  -7    1.06    0.60 
   7   1  -7    0.34    0.25 
  -7  -1  -7   -0.12    0.22 
  -7   1   7    0.21    0.17 
  -7  -1  -7   -0.19    0.19 
  -7   1  -7    0.67    0.23 
  -7   1  -7    0.50    0.21 
  -7  -1   7   -0.18    0.16 
   8   1  -7    0.17    0.31 
  -8   1   7    0.15    0.11 
  -8  -1   7    0.06    0.11 
   8  -1  -7   -0.13    0.20 
   0  -2   7  162.91   10.61 
   0   2   7  164.73   10.61 
  -1   2   7  211.73   13.17 
   1   2  -7  188.57   13.19 
   1   2  -7  180.34   13.21 
   1  -2  -7  234.47   13.21 
   1   2   7  203.20   13.15 
   2   2  -7   60.64    4.11 
   2  -2   7   60.33    4.08 
   2   2  -7   68.04    4.12 
   2  -2  -7   58.68    4.09 
   2  -2  -7   53.93    4.08 
   2   2   7   65.65    4.21 
   3   2  -7   12.38    1.05 
   3   2  -7   12.91    1.05 
   3  -2   7   12.95    1.03 
   3  -2  -7   13.13    1.06 
   3   2   7   14.07    0.97 
   4   2  -7    2.92    0.49 
   4  -2   7    2.32    0.32 
   4   2  -7    2.35    0.36 
   4   2  -7    2.55    0.35 
   4  -2  -7    2.00    0.40 
   4  -2  -7    1.41    0.34 
   4   2   7    2.39    0.26 
  -5   2   7   24.67    1.79 
  -5  -2  -7   25.78    2.00 
  -5  -2  -7   21.86    1.86 
   5   2  -7   21.71    1.68 
   5  -2   7   19.08    1.84 
   5  -2  -7   20.11    1.86 
   5  -2  -7   20.97    1.69 
   5   2   7   18.52    1.46 
  -6  -2  -7    5.26    0.72 
   6   2  -7    4.95    0.60 
  -6   2   7    4.67    0.66 
  -6  -2  -7    5.35    0.78 
  -6   2   7    4.66    0.66 
   6   2  -7    4.91    0.73 
  -6  -2   7    4.24    0.59 
  -6   2  -7    5.76    0.76 
   6  -2  -7    6.45    0.68 
  -6   2  -7    4.40    0.77 
   6  -2  -7    4.69    0.65 
   7  -2   7    3.69    0.48 
  -7   2   7    3.98    0.50 
   7   2  -7    2.74    0.57 
  -7   2  -7    4.40    0.56 
   7  -2  -7    3.74    0.62 
  -7   2  -7    3.23    0.51 
  -7  -2   7    3.09    0.49 
  -8   2   7   -0.10    0.08 
   8   2  -7    0.80    0.28 
  -8   2  -7   -0.17    0.10 
  -8  -2   7    0.09    0.11 
   0   3  -7    1.34    0.22 
   0   3   7    1.03    0.18 
   0   3  -7    1.02    0.21 
   0  -3   7    1.52    0.22 
  -1   3   7  188.99   10.71 
   1   3  -7  145.63   10.69 
  -1   3   7  153.53   10.68 
   1  -3   7  155.66   10.69 
   1   3  -7  155.32   10.70 
   1  -3  -7  182.89   10.71 
   1   3   7  168.35   10.66 
   2   3  -7   75.06    4.99 
   2   3  -7   67.76    5.02 
   2  -3   7   75.89    4.98 
   2  -3  -7   72.55    4.98 
   2   3   7   80.69    4.92 
   3   3  -7    2.29    0.34 
   3  -3   7    1.94    0.33 
   3   3  -7    2.10    0.32 
   3   3   7    2.28    0.26 
   3  -3  -7    2.07    0.33 
   4  -3   7   14.62    1.10 
   4   3  -7   11.91    1.06 
   4   3  -7   12.56    1.08 
   4  -3   7   12.23    1.09 
   4   3  -7   11.39    1.19 
   4  -3  -7   11.99    1.07 
   4   3   7   11.90    0.93 
   4   3   7   12.60    0.93 
   4  -3  -7   12.52    1.10 
  -5   3   7   38.52    2.82 
   5   3  -7   35.08    2.68 
   5  -3   7   34.55    2.63 
  -5  -3  -7   35.77    3.14 
   5  -3   7   36.43    2.65 
   5   3  -7   31.90    2.77 
   5  -3  -7   37.84    2.71 
  -5   3  -7   38.11    2.88 
   5   3   7   34.84    2.47 
   5  -3  -7   43.08    2.77 
  -5  -3   7   36.97    2.70 
  -5   3  -7   35.86    2.88 
  -6   3   7   14.54    1.34 
   6  -3   7   15.02    1.28 
  -6  -3  -7   16.38    1.37 
   6   3  -7   12.32    1.40 
  -6   3  -7   15.31    1.40 
  -6   3  -7   14.69    1.42 
   6  -3  -7   15.57    1.34 
  -6  -3   7   15.00    1.29 
   7   3  -7    1.51    0.40 
  -7   3   7    2.09    0.43 
  -7   3   7    1.43    0.31 
   7  -3  -7    1.47    0.39 
  -7  -3   7    1.76    0.37 
  -7   3  -7    1.93    0.37 
  -7   3  -7    1.26    0.30 
   0  -4   7   72.13    4.61 
   0   4  -7   70.78    4.64 
   0   4  -7   73.42    4.65 
   0   4   7   61.99    4.59 
   0   4   7   66.83    4.62 
   1   4  -7    3.53    0.43 
   1   4  -7    4.25    0.45 
  -1   4   7    4.46    0.45 
   1  -4   7    3.52    0.41 
   1   4   7    3.85    0.40 
   2   4  -7   17.37    1.45 
   2  -4   7   17.59    1.45 
   2   4  -7   20.57    1.50 
   2   4   7   19.15    1.42 
   2  -4  -7   21.95    1.51 
   2   4   7   18.52    1.40 
   3   4  -7   31.86    2.49 
   3   4  -7   33.76    2.49 
   3  -4   7   33.42    2.47 
   3  -4   7   31.13    2.47 
   3  -4  -7   38.96    2.55 
   3  -4  -7   38.90    2.51 
   3   4   7   33.02    2.58 
   4  -4   7    8.50    0.84 
   4   4  -7    9.09    0.88 
   4  -4   7    8.84    0.87 
   4   4  -7    8.87    0.88 
   4   4   7    8.66    0.75 
   4  -4  -7    8.37    0.87 
   4   4   7    8.98    0.75 
   4  -4  -7   10.99    0.97 
   5  -4   7    3.71    0.55 
  -5  -4  -7    5.30    0.75 
   5  -4   7    4.66    0.56 
  -5   4   7    3.86    0.65 
   5   4  -7    4.39    0.56 
  -5   4   7    4.49    0.68 
  -5  -4   7    3.72    0.58 
   5  -4  -7    4.47    0.66 
  -5   4  -7    4.62    0.76 
  -5   4  -7    3.62    0.72 
   5  -4  -7    4.58    0.62 
   5   4   7    4.05    0.43 
   6   4  -7    1.55    0.42 
  -6   4   7    2.88    0.52 
  -6   4   7    2.72    0.53 
   6  -4   7    2.41    0.45 
  -6   4  -7    2.32    0.52 
   6  -4  -7    2.71    0.49 
  -6  -4   7    2.75    0.49 
  -6   4  -7    2.99    0.56 
   7   4  -7   -0.35    0.27 
  -7   4   7    0.07    0.11 
   7  -4   7    0.05    0.17 
  -7   4   7   -0.17    0.25 
   7  -4  -7    0.39    0.38 
  -7  -4   7    0.18    0.18 
   7  -4  -7   -0.23    0.21 
  -7   4  -7    0.09    0.16 
  -7   4  -7    0.13    0.20 
   0   5   7   14.62    1.09 
   0   5  -7   11.59    1.06 
   0   5   7   12.58    1.04 
  -1   5   7  102.30    7.10 
   1   5  -7  109.43    7.15 
  -1   5   7  109.24    7.13 
   1   5  -7  114.73    7.16 
   1  -5   7  113.91    7.14 
   1   5   7  105.34    7.10 
   1   5   7   95.62    7.07 
   2   5  -7    2.34    0.40 
   2  -5   7    1.98    0.38 
   2   5  -7    2.48    0.39 
   2  -5   7    2.40    0.38 
   2   5   7    2.49    0.33 
   2  -5  -7    2.80    0.50 
   3  -5   7   22.79    1.96 
   3   5  -7   23.62    1.96 
   3   5  -7   28.08    2.03 
   3  -5   7   25.67    1.97 
   3  -5  -7   27.11    2.03 
   3   5   7   24.77    1.89 
   3   5   7   25.33    1.90 
   3  -5  -7   29.48    1.99 
   4   5  -7    5.84    0.99 
  -4   5   7    8.65    0.93 
  -4  -5  -7    7.72    0.92 
   4   5  -7    8.22    0.81 
   4  -5   7    7.39    1.00 
   4  -5   7    6.06    0.75 
   4  -5  -7    6.12    0.83 
   4  -5  -7    6.84    0.75 
   4   5   7    5.45    0.62 
   4  -5  -7    7.28    0.85 
   5  -5   7   12.67    1.13 
   5  -5  -7   12.00    1.15 
  -6   5   7    1.05    0.38 
   6  -5   7    1.78    0.38 
   6   5  -7    0.92    0.35 
   6  -5  -7    1.11    0.32 
  -6  -5   7    1.23    0.41 
  -7   5   7    0.01    0.15 
  -7   5   7    0.20    0.12 
   7   5  -7    0.12    0.29 
   7  -5   7    0.36    0.18 
  -7   5  -7    0.22    0.17 
  -7  -5   7    0.19    0.16 
  -7   5  -7    0.45    0.18 
   7  -5  -7    0.55    0.24 
   7  -5  -7    0.33    0.25 
   0   6   7    6.88    0.71 
   0   6   7    7.00    0.71 
   0   6   7    6.99    0.76 
   1   6  -7    3.32    0.50 
   1  -6   7    4.02    0.52 
   1   6  -7    4.94    0.54 
   1   6   7    3.70    0.49 
   1   6   7    3.99    0.49 
   2  -6   7    6.96    0.75 
   2  -6   7    6.08    0.68 
   2   6  -7    7.42    0.96 
   2   6   7    6.41    0.81 
   2   6   7    6.75    0.70 
   2   6   7    6.41    0.69 
   3  -6   7  151.41   11.16 
   3   6  -7  173.14   11.29 
   3   6  -7  184.43   11.30 
   3  -6   7  175.24   11.26 
  -3   6   7  151.96   11.27 
  -3   6   7  161.46   11.34 
   3   6   7  162.10   11.32 
  -3   6  -7  177.01   11.58 
   3   6   7  170.60   11.17 
  -3  -6   7  176.44   11.22 
   3  -6  -7  185.15   11.19 
   3   6   7  151.13   11.30 
   3  -6  -7  183.82   11.46 
  -4   6   7   17.23    1.68 
   4  -6   7   21.46    1.66 
   4   6  -7   21.58    1.68 
  -4   6   7   18.20    1.65 
  -4  -6  -7   19.93    1.69 
   4  -6   7   18.11    1.56 
   4   6   7   17.58    1.50 
  -4  -6   7   18.95    1.56 
   4   6   7   20.12    1.69 
   4  -6  -7   18.10    1.57 
  -4   6  -7   18.30    1.68 
  -4   6  -7   19.14    1.78 
   4  -6  -7   19.96    1.67 
   4  -6  -7   19.22    2.31 
  -5   6   7    3.11    0.53 
  -5   6   7    3.47    0.62 
   5  -6   7    3.40    0.52 
  -5  -6   7    3.65    0.54 
   5   6   7    3.01    0.64 
  -5   6  -7    3.68    0.67 
   5  -6  -7    3.37    0.58 
   5  -6  -7    4.52    0.61 
  -5   6  -7    3.63    0.60 
   6   6  -7   -0.27    0.29 
   6  -6   7    0.16    0.18 
  -6   6   7    0.46    0.20 
  -6   6   7    0.23    0.17 
  -6   6  -7    0.02    0.19 
   6  -6  -7    0.11    0.25 
  -6  -6   7    0.17    0.19 
   6  -6  -7    0.21    0.21 
  -6   6  -7    0.34    0.23 
  -7   6   7    2.92    0.34 
  -7   6   7    3.23    0.39 
   7  -6  -7    3.50    0.49 
  -7  -6   7    3.11    0.38 
  -7   6  -7    3.46    0.43 
  -7   6  -7    3.23    0.40 
   0   7   7   27.78    2.14 
   1   7  -7   10.44    1.26 
   1   7   7   13.41    1.16 
   1   7   7   13.65    1.16 
   1   7   7   12.30    1.20 
   2  -7   7    8.52    0.81 
  -2  -7  -7    8.50    1.00 
  -2   7   7    8.44    0.97 
   2   7  -7    8.31    0.90 
   2   7  -7    8.07    0.89 
  -2   7   7    6.33    0.89 
   2  -7  -7    7.21    0.93 
   2  -7  -7    9.80    1.10 
  -2  -7   7    7.04    0.84 
   2   7   7    9.73    1.15 
   2   7   7    7.23    0.81 
   3  -7   7   19.84    1.66 
   3  -7   7   18.84    1.54 
  -3   7   7   19.99    1.72 
  -3  -7  -7   21.02    1.60 
   3   7  -7   20.66    1.67 
  -3  -7  -7   19.85    1.71 
  -3   7   7   17.74    1.64 
   3  -7  -7   19.16    1.70 
  -3   7  -7   16.90    1.63 
   3   7   7   18.48    1.72 
   3   7   7   18.55    1.58 
  -3  -7   7   18.86    1.60 
  -3   7  -7   19.65    1.79 
  -4   7   7    6.41    0.79 
   4  -7   7    6.97    0.85 
  -4   7   7    6.95    0.84 
   4   7  -7    7.41    0.86 
  -4  -7  -7    6.94    0.89 
   4  -7   7    5.96    0.80 
  -4   7  -7    8.91    0.98 
   4   7   7    7.78    0.94 
   4  -7  -7    6.70    0.87 
  -4   7  -7    8.02    0.86 
   4   7   7    6.45    0.75 
   4  -7  -7    7.97    0.86 
  -4  -7   7    6.29    0.77 
  -5   7   7    1.04    0.32 
  -5   7   7    1.31    0.33 
   5  -7   7    1.15    0.30 
   5  -7  -7    0.64    0.35 
  -5   7  -7    1.22    0.37 
  -5  -7   7    0.64    0.28 
   5  -7  -7    0.49    0.28 
   6  -7   7    2.55    0.39 
  -6   7   7    2.58    0.40 
  -6   7   7    2.05    0.35 
  -6   7  -7    1.66    0.37 
   6  -7  -7    3.08    0.50 
   6  -7  -7    2.22    0.39 
  -6  -7   7    1.82    0.34 
   0  -8   7    6.59    0.81 
   0   8   7    7.54    0.84 
   0  -8  -7    8.47    0.99 
   0   8   7    7.87    1.21 
   1   8  -7   15.31    1.39 
  -1  -8  -7   15.49    1.34 
  -1   8   7   13.40    1.34 
  -1  -8  -7   15.83    1.40 
   1   8   7   13.03    1.30 
   1   8   7   14.96    1.64 
   1   8   7   13.26    1.30 
   1  -8  -7   13.75    1.38 
  -1  -8   7   12.31    1.24 
   1   8   7   13.91    1.35 
  -2   8   7    1.36    0.38 
  -2   8   7    2.28    0.52 
  -2  -8  -7    1.59    0.41 
   2   8  -7    1.51    0.54 
  -2  -8  -7    2.00    0.46 
   2   8   7    2.26    0.49 
   2  -8  -7    1.22    0.37 
  -2  -8   7    2.58    0.47 
   2   8   7    2.36    0.57 
  -2   8  -7    0.99    0.41 
   2  -8  -7    1.43    0.42 
  -3   8   7    0.29    0.26 
  -3   8   7   -0.08    0.21 
  -3  -8  -7   -0.17    0.30 
   3   8  -7    0.59    0.36 
  -3  -8  -7    0.39    0.30 
   3   8   7    0.99    0.32 
  -3  -8   7    0.39    0.24 
   3  -8  -7   -0.19    0.22 
  -3   8  -7    0.01    0.29 
   3   8   7    0.62    0.25 
   3  -8  -7    0.18    0.32 
  -4   8   7    5.71    0.77 
  -4   8   7    6.34    0.84 
   4  -8   7    5.99    0.67 
   4  -8  -7    6.71    0.81 
   4   8   7    7.53    0.91 
   4  -8  -7    6.12    0.84 
  -4   8  -7    6.67    0.83 
  -4  -8   7    7.16    0.76 
   5  -8   7    2.25    0.34 
  -5   8   7    1.54    0.35 
   5   8  -7    1.20    0.46 
   5  -8  -7    1.21    0.34 
   5   8   7    2.06    0.44 
  -5   8  -7    1.70    0.36 
  -5  -8   7    1.63    0.35 
  -5   8  -7    1.81    0.42 
   5  -8  -7    1.97    0.40 
   6   8  -7    0.70    0.32 
   6  -8   7    1.10    0.25 
  -6   8   7    0.98    0.22 
  -6   8   7    0.56    0.18 
  -6   8  -7    0.71    0.24 
   6  -8  -7    0.95    0.29 
  -6   8  -7    0.74    0.34 
  -6  -8   7    0.58    0.19 
   0  -9  -7    2.80    0.65 
   0   9   7    2.97    0.65 
   0   9  -7    3.91    0.67 
   0   9   7    2.80    0.51 
   1   9   7   14.03    1.34 
  -2  -9  -7   25.22    1.80 
   2   9  -7   24.49    1.96 
  -2  -9  -7   22.19    1.83 
  -2   9   7   20.11    1.83 
   2   9   7   20.88    1.84 
  -2  -9   7   20.49    1.73 
   2  -9  -7   20.88    1.82 
   2   9   7   23.84    1.92 
   2  -9  -7   20.63    1.85 
  -2   9  -7   19.37    1.81 
   3   9  -7    0.79    0.37 
  -3   9   7    0.23    0.24 
  -3   9   7    0.18    0.25 
  -3   9  -7    0.13    0.29 
   3  -9  -7    0.42    0.30 
   3   9   7    1.12    0.37 
   3  -9  -7    0.93    0.38 
  -3  -9   7    0.77    0.28 
  -4   9   7    3.32    0.51 
  -4   9   7    3.03    0.52 
   4   9  -7    4.52    0.75 
   4  -9  -7    3.55    0.59 
  -4  -9   7    3.46    0.50 
   4   9   7    2.94    0.59 
   4  -9  -7    3.36    0.57 
  -4   9  -7    2.73    0.57 
  -5   9   7    1.07    0.24 
  -5   9   7    1.17    0.26 
   5   9  -7    0.85    0.33 
  -5   9  -7    1.80    0.32 
  -5  -9   7    1.51    0.29 
   5   9   7    2.16    0.42 
   5  -9  -7    1.20    0.31 
   5  -9  -7    1.63    0.33 
  -5   9  -7    1.04    0.28 
   0 -10   7    7.96    1.08 
   0 -10  -7    9.56    1.08 
   0  10  -7   11.45    1.13 
   0  10   7    9.74    1.05 
  -1 -10  -7    0.95    0.31 
  -1  10   7    0.41    0.28 
   1  10  -7    0.34    0.44 
  -1  10  -7    1.05    0.37 
   1  10   7    1.04    0.38 
   1  10   7    1.28    0.29 
  -1 -10   7    0.13    0.41 
  -2 -10  -7    0.31    0.24 
   2 -10   7    0.17    0.25 
   2 -10  -7    0.00    0.23 
  -2  10  -7   -0.08    0.34 
   2 -10  -7    0.16    0.29 
   2  10   7    0.41    0.29 
  -2 -10   7    0.10    0.20 
   2  10   7   -0.07    0.26 
   3  10  -7    0.54    0.48 
  -3  10   7    0.17    0.20 
   3 -10  -7    1.00    0.42 
  -3  10  -7    0.40    0.24 
  -3 -10   7    0.27    0.20 
   3  10   7    0.41    0.22 
   3 -10  -7    0.03    0.22 
  -4  10   7    0.69    0.20 
   4 -10   7    0.96    0.23 
   4  10  -7    0.54    0.30 
   4 -10  -7    0.81    0.26 
   4 -10  -7    0.92    0.28 
  -4 -10   7    0.65    0.22 
  -4  10  -7    0.97    0.26 
   4  10   7    0.96    0.43 
   0  11   7    0.31    0.21 
   0 -11  -7    0.25    0.18 
   0  11  -7    0.40    0.27 
  -1  11   7    7.13    0.80 
   1  11  -7    8.76    1.00 
  -1 -11  -7    6.23    0.87 
   1 -11  -7    6.21    0.78 
   1  11   7    9.13    0.86 
  -2 -11  -7    1.60    0.37 
  -2  11   7    1.70    0.39 
   2  11  -7    1.39    0.34 
   2  11   7    2.45    0.45 
   2 -11  -7    2.04    0.39 
  -2 -11   7    1.63    0.30 
   2  11   7    2.17    0.40 
  -3  11   7    0.41    0.17 
   3  11  -7    0.60    0.20 
   3  11   7    0.38    0.16 
  -3 -11   7    0.58    0.18 
   3  11   7    0.14    0.21 
   0  12   7    0.23    0.15 
   0 -12  -7    0.20    0.17 
   1  12  -7    0.28    0.18 
  -1  12   7    0.46    0.17 
  -1 -12  -7    0.57    0.32 
   1  12   7    0.20    0.19 
   1 -12  -7    0.53    0.17 
   2  12  -7    0.68    0.21 
  -2  12   7    0.41    0.24 
   2 -12  -7    0.81    0.30 
   0   0  -8    3.97    0.36 
   0   0   8    3.34    0.34 
   1   0  -8   24.76    1.92 
   1   0  -8   30.80    1.95 
   1   0   8   25.41    1.89 
  -1   0   8   29.93    1.92 
   2   0   8  115.39    7.35 
   2   0  -8  112.09    7.39 
   2   0  -8  109.85    7.39 
   3   0  -8   21.15    1.62 
   3   0   8   23.07    1.55 
   3   0  -8   20.88    1.61 
   4   0  -8    7.87    0.76 
   4   0  -8    7.32    0.75 
   4   0  -8    7.27    0.81 
   4   0   8    8.35    0.67 
   5   0  -8    1.41    0.31 
   5   0  -8    1.82    0.42 
   6   0   8    0.55    0.13 
   6   0  -8    0.94    0.31 
  -6   0   8    0.84    0.28 
  -6   0  -8    0.82    0.34 
  -6   0  -8    0.60    0.30 
   6   0  -8    0.77    0.24 
  -7   0  -8    0.40    0.20 
   7   0  -8    0.29    0.22 
  -7   0  -8   -0.03    0.18 
  -7   0   8    0.43    0.19 
   8   0  -8   -0.09    0.27 
  -8   0   8   -0.01    0.10 
   0   1   8   14.11    1.09 
   0   1  -8   15.71    1.11 
   0  -1  -8   15.33    1.09 
   1   1  -8   23.77    1.79 
  -1   1   8   27.37    1.77 
   1  -1   8   24.57    1.76 
   1   1  -8   23.54    1.78 
   1  -1  -8   28.68    1.80 
   1  -1  -8   23.48    1.78 
   1   1   8   26.43    1.76 
   2  -1   8   27.30    1.88 
   2   1  -8   26.97    1.92 
   2   1  -8   24.04    1.90 
   2   1   8   27.33    1.85 
   2  -1  -8   27.03    1.91 
   2  -1  -8   28.42    1.92 
   3   1  -8    3.63    0.42 
   3  -1   8    3.56    0.38 
   3   1  -8    3.28    0.42 
   3   1   8    3.71    0.35 
   3  -1  -8    3.19    0.41 
   3  -1  -8    3.47    0.41 
   4   1  -8    0.85    0.24 
   4   1  -8    0.88    0.24 
   4  -1   8    0.59    0.18 
   4   1  -8    0.80    0.27 
   4  -1  -8    0.52    0.25 
   4  -1  -8    0.70    0.23 
   4   1   8    0.57    0.16 
   4  -1  -8    0.72    0.21 
  -5   1   8    6.49    0.79 
   5   1  -8    7.74    0.74 
   5   1  -8    5.93    0.75 
  -5   1   8    8.72    0.87 
   5   1  -8    7.41    0.85 
  -5   1  -8    8.42    1.14 
   5  -1  -8    5.72    0.86 
   5  -1  -8    7.11    0.78 
  -5  -1   8    8.51    0.81 
  -5   1  -8    4.97    0.99 
  -6  -1  -8   -0.35    0.21 
  -6   1   8   -0.22    0.19 
   6   1  -8   -0.29    0.29 
   6   1  -8   -0.08    0.18 
   6  -1   8    0.07    0.11 
  -6  -1  -8   -0.10    0.25 
   6  -1  -8   -0.26    0.21 
  -6  -1   8    0.20    0.21 
  -6   1  -8    0.55    0.31 
   6  -1  -8    0.00    0.21 
  -6   1  -8    0.35    0.26 
  -7   1   8    0.81    0.26 
  -7  -1  -8    1.14    0.35 
  -7  -1  -8    0.77    0.35 
   7   1  -8    0.39    0.28 
  -7  -1   8    0.49    0.27 
   7  -1  -8    0.94    0.36 
  -7   1  -8    0.39    0.23 
  -7   1  -8    0.32    0.22 
   8   1  -8    0.89    0.26 
  -8   1   8    0.66    0.18 
  -8  -1   8    0.61    0.21 
   8  -1  -8    0.51    0.27 
   0   2   8   13.46    1.00 
   0   2  -8   13.48    1.01 
   0   2  -8   13.04    1.02 
   1  -2   8   74.66    5.25 
  -1   2   8   83.85    5.26 
   1   2  -8   72.89    5.27 
   1   2  -8   82.98    5.29 
   1   2   8   81.55    5.24 
  -1  -2   8   75.58    5.24 
   1  -2  -8   85.53    5.28 
   2   2  -8   19.62    1.53 
   2  -2   8   21.10    1.52 
   2   2  -8   20.28    1.54 
   2  -2  -8   20.56    1.53 
   2   2   8   22.14    1.48 
   3  -2   8   13.06    1.06 
   3   2  -8   13.63    1.09 
   3   2  -8   13.57    1.10 
   3   2   8   14.10    1.01 
   3  -2  -8   12.07    1.08 
   4   2  -8    7.73    0.78 
   4   2  -8    8.56    0.80 
   4   2  -8    8.51    0.92 
   4  -2   8    7.90    0.73 
   4  -2  -8    8.44    0.82 
   4   2   8    8.13    0.65 
   4  -2  -8    6.81    0.77 
   5   2  -8    4.01    0.54 
   5  -2   8    4.13    0.48 
  -5  -2  -8    4.93    0.71 
   5   2  -8    4.18    0.66 
  -5   2   8    3.65    0.66 
  -5   2   8    3.89    0.60 
  -5  -2   8    4.12    0.58 
   5  -2  -8    4.57    0.60 
   5  -2  -8    5.23    0.61 
  -5   2  -8    4.11    0.71 
   5   2   8    3.62    0.37 
  -5   2  -8    4.49    0.70 
  -6   2   8    2.22    0.42 
  -6  -2  -8    2.39    0.48 
  -6   2   8    3.29    0.51 
   6   2  -8    1.33    0.53 
  -6  -2  -8    1.97    0.48 
   6  -2  -8    1.75    0.52 
   6  -2  -8    2.20    0.48 
  -6  -2   8    2.47    0.46 
  -6   2  -8    2.20    0.47 
  -6   2  -8    3.02    0.58 
  -7   2   8    0.73    0.23 
   7   2  -8    0.25    0.29 
  -7   2  -8    0.59    0.24 
  -7  -2   8    0.46    0.22 
   7  -2  -8    0.71    0.32 
  -7   2  -8    0.74    0.26 
   0   3  -8  110.56    6.99 
   0   3  -8  106.28    6.99 
   0  -3   8  112.69    6.97 
   0   3   8   94.72    6.94 
  -1   3   8  162.41   10.14 
   1   3  -8  161.64   10.10 
   1   3  -8  165.85   10.12 
  -1   3   8  164.34   10.07 
   1  -3   8  133.13   10.04 
   1   3   8  142.46   10.02 
   1  -3  -8  150.86   10.07 
   2  -3   8   59.10    3.64 
   2   3  -8   45.48    3.60 
   2  -3  -8   51.88    3.63 
   2   3   8   55.37    3.56 
   3  -3   8    2.94    0.39 
   3   3  -8    2.76    0.39 
   3   3  -8    1.78    0.36 
   3  -3  -8    2.48    0.40 
   3   3   8    2.47    0.30 
   3  -3  -8    2.99    0.41 
   4  -3   8    3.41    0.46 
   4   3  -8    5.15    0.56 
   4   3  -8    3.74    0.51 
   4  -3   8    3.55    0.50 
   4   3   8    3.58    0.38 
   4   3   8    3.36    0.38 
   4  -3  -8    4.55    0.56 
   4  -3  -8    3.44    0.51 
   5   3  -8    6.11    0.67 
  -5   3   8    6.59    0.76 
   5  -3   8    5.91    0.67 
  -5  -3  -8    7.32    0.85 
   5   3  -8    4.48    0.75 
   5  -3   8    5.55    0.61 
  -5   3   8    7.18    0.81 
  -5   3  -8    4.46    0.82 
   5   3   8    4.93    0.49 
  -5  -3   8    4.80    0.65 
  -5   3  -8    6.05    0.88 
   5  -3  -8    6.24    0.73 
  -6   3   8    4.97    0.66 
  -6   3   8    6.01    0.68 
   6   3  -8    3.30    0.68 
  -6  -3  -8    4.75    0.69 
   6  -3   8    5.03    0.59 
  -6   3  -8    5.12    0.74 
   6  -3  -8    4.78    0.77 
  -6  -3   8    4.10    0.59 
   6  -3  -8    5.68    0.71 
  -6   3  -8    3.98    0.70 
  -7   3   8    3.63    0.44 
  -7   3   8    3.86    0.47 
  -7   3  -8    2.37    0.46 
   7  -3  -8    4.00    0.58 
  -7  -3   8    3.18    0.45 
   7  -3  -8    3.73    0.58 
  -7   3  -8    2.91    0.46 
   0   4   8  140.93    9.78 
   0   4  -8  152.09    9.81 
   0  -4   8  160.40    9.78 
   0   4   8  144.25    9.77 
  -1   4   8   24.41    1.71 
   1   4  -8   23.60    1.71 
   1  -4   8   19.21    1.65 
  -1   4   8   23.65    1.69 
   1   4  -8   24.48    1.74 
   1   4   8   21.31    1.64 
   1   4   8   23.44    1.68 
   2   4  -8   25.54    1.85 
   2  -4   8   22.98    1.80 
   2  -4  -8   25.53    1.84 
   2   4   8   23.95    1.77 
   2   4   8   23.56    1.75 
   3  -4   8   11.34    1.03 
   3  -4   8   11.35    1.04 
   3   4  -8   10.39    1.04 
   3   4   8   11.63    0.95 
   3  -4  -8   13.46    1.08 
   3  -4  -8   13.57    1.10 
   3   4   8   11.42    0.96 
   4  -4   8    2.84    0.46 
   4   4  -8    3.30    0.67 
  -4   4   8    3.13    0.59 
  -4   4   8    2.58    0.52 
   4  -4   8    2.78    0.43 
   4   4  -8    3.49    0.50 
   4   4   8    2.76    0.35 
  -4  -4   8    2.60    0.44 
   4  -4  -8    3.88    0.56 
  -4   4  -8    3.03    0.59 
   4  -4  -8    3.14    0.68 
  -4   4  -8    3.02    0.68 
  -5  -4  -8    2.26    0.51 
  -5   4   8    3.15    0.55 
   5   4  -8    2.58    0.52 
   5  -4   8    3.03    0.43 
  -5   4   8    3.32    0.53 
   5  -4   8    2.87    0.46 
  -5   4  -8    2.24    0.52 
   5  -4  -8    2.67    0.51 
   5   4   8    2.12    0.32 
   5  -4  -8    2.22    0.49 
  -5  -4   8    2.24    0.44 
  -5   4  -8    2.34    0.53 
   6  -4   8    4.39    0.55 
  -6   4   8    3.26    0.55 
  -6   4   8    3.31    0.52 
  -6   4  -8    3.05    0.58 
   6  -4  -8    3.15    0.57 
   6  -4  -8    3.74    0.68 
  -6   4  -8    2.33    0.50 
  -6  -4   8    3.36    0.52 
  -7   4   8    1.23    0.34 
   7  -4   8    1.16    0.28 
  -7   4   8    0.91    0.22 
  -7  -4   8    0.84    0.34 
  -7   4  -8    0.78    0.27 
   7  -4  -8    1.22    0.28 
   7  -4  -8    0.76    0.30 
   0   5   8   15.13    1.28 
   0   5   8   17.71    1.33 
  -1   5   8   53.77    3.58 
   1   5  -8   54.77    3.70 
   1  -5   8   51.60    3.53 
   1   5   8   48.12    3.51 
   1   5   8   46.90    3.51 
   2  -5   8   64.12    4.58 
   2  -5   8   71.92    4.60 
   2   5  -8   70.83    4.61 
   2   5  -8   66.29    4.60 
   2   5   8   61.91    4.56 
   2   5   8   69.55    4.67 
   2   5   8   61.41    4.50 
   3  -5   8   20.54    1.76 
   3   5  -8   24.81    1.85 
   3  -5   8   24.28    1.83 
   3   5  -8   25.24    1.87 
   3  -5  -8   25.75    1.84 
   3   5   8   21.45    1.85 
   3   5   8   21.62    1.72 
   3   5   8   20.67    1.70 
   4  -5   8   67.64    4.44 
   4   5  -8   67.74    4.48 
  -4  -5  -8   68.94    4.59 
   4  -5   8   58.41    4.37 
  -4   5   8   63.63    4.50 
  -4   5   8   64.28    4.57 
  -4   5  -8   63.27    4.65 
  -4  -5   8   63.49    4.40 
   4   5   8   60.07    4.29 
   4  -5  -8   57.34    4.50 
   4  -5  -8   60.03    4.39 
  -4   5  -8   62.25    4.58 
   5  -5   8    2.62    0.44 
  -5   5   8    1.74    0.40 
  -5  -5  -8    1.87    0.51 
   5  -5   8    1.87    0.39 
   5   5  -8    2.52    0.53 
  -5   5   8    1.47    0.42 
  -5   5  -8    2.25    0.49 
   5  -5  -8    2.15    0.48 
  -5  -5   8    2.10    0.44 
   5  -5  -8    3.06    0.61 
  -5   5  -8    1.77    0.45 
   5   5   8    2.26    0.32 
   6  -5   8    0.14    0.20 
  -6   5   8    0.39    0.21 
   6   5  -8    0.21    0.37 
  -6   5   8    0.07    0.19 
  -6   5  -8   -0.01    0.25 
   6  -5  -8   -0.04    0.21 
   6  -5  -8    0.26    0.38 
  -6  -5   8    0.00    0.18 
  -6   5  -8    0.10    0.22 
   7  -5   8    1.51    0.29 
   7   5  -8    0.74    0.37 
  -7   5   8    1.02    0.22 
  -7   5   8    0.89    0.21 
   7  -5  -8    1.09    0.28 
   7  -5  -8    0.74    0.29 
  -7   5  -8    0.90    0.24 
  -7  -5   8    0.97    0.22 
  -7   5  -8    0.88    0.20 
   0   6   8    5.55    0.67 
   0   6   8    4.93    0.61 
   0   6   8    4.88    0.61 
   1   6  -8   10.94    1.10 
   1  -6   8   12.19    1.02 
   1   6  -8   12.07    1.12 
   1   6   8   12.87    1.09 
   1   6   8   11.92    1.15 
   1   6   8   13.46    1.12 
   2   6  -8   12.60    1.14 
   2  -6   8   12.76    1.12 
   2   6  -8   12.20    1.15 
   2  -6   8   10.34    1.04 
   2   6   8   14.38    1.13 
   2   6   8   11.07    1.17 
   2   6   8   11.71    1.06 
   3  -6   8   75.68    5.10 
  -3  -6  -8   76.75    5.26 
   3  -6   8   73.97    5.04 
   3   6  -8   74.44    5.12 
   3   6  -8   72.00    5.17 
   3   6   8   74.22    5.03 
   3  -6  -8   67.59    5.20 
  -3   6  -8   71.89    5.17 
   3  -6  -8   76.57    5.04 
  -3  -6   8   68.03    5.02 
   4  -6   8    0.23    0.20 
   4   6  -8   -0.27    0.35 
  -4   6   8    0.18    0.27 
  -4   6   8    0.28    0.22 
  -4  -6  -8    0.18    0.30 
   4   6  -8   -0.20    0.20 
  -4   6  -8    0.20    0.25 
  -4   6  -8    0.27    0.32 
   4  -6  -8    0.40    0.31 
  -4  -6   8    0.02    0.21 
   4  -6  -8    0.76    0.31 
   4   6   8    0.03    0.30 
   4   6   8    0.06    0.13 
   5  -6   8    3.53    0.50 
  -5   6   8    3.09    0.53 
  -5  -6  -8    2.65    0.74 
  -5  -6   8    3.59    0.55 
   5  -6  -8    2.25    0.51 
  -5   6  -8    2.24    0.53 
   5  -6  -8    3.79    0.58 
   5  -6  -8    2.76    0.54 
   5   6   8    3.25    0.58 
  -5   6  -8    2.98    0.61 
   6  -6   8    0.28    0.18 
  -6   6   8    0.29    0.18 
   6   6  -8    0.50    0.35 
  -6   6   8    0.10    0.16 
  -6   6  -8    0.31    0.21 
  -6   6  -8    0.51    0.23 
  -6  -6   8    0.13    0.19 
   6  -6  -8    0.51    0.25 
   6  -6  -8    0.29    0.26 
   7  -6   8    0.11    0.15 
  -7   6   8    0.18    0.14 
   7   6  -8    0.47    0.26 
   7  -6  -8    0.28    0.18 
  -7  -6   8    0.19    0.22 
  -7   6  -8    0.19    0.13 
  -7   6  -8    0.12    0.13 
   0   7   8   -0.08    0.20 
   0   7   8    0.01    0.18 
   0   7   8    0.30    0.27 
   1   7  -8    2.58    0.58 
  -1  -7  -8    3.30    0.62 
   1  -7  -8    3.06    0.60 
   1   7   8    1.88    0.42 
   1   7   8    2.18    0.49 
   1   7   8    2.89    0.47 
   2  -7   8   18.53    1.50 
  -2   7   8   21.59    2.25 
   2   7  -8   18.31    1.65 
   2  -7  -8   22.87    1.85 
   2   7   8   17.89    1.65 
   2   7   8   19.26    1.60 
  -2   7  -8   17.17    1.65 
  -2  -7   8   18.37    1.63 
   3   7  -8   25.28    2.04 
   3  -7   8   24.14    1.91 
  -3   7   8   26.74    2.10 
  -3  -7  -8   25.36    2.10 
  -3   7   8   26.05    2.06 
  -3   7  -8   21.38    2.00 
  -3   7  -8   22.76    2.08 
  -3  -7   8   24.48    1.96 
   3   7   8   25.24    2.10 
   3  -7  -8   23.20    2.08 
   3  -7  -8   26.94    2.09 
   3   7   8   25.82    1.97 
  -4   7   8    3.64    0.64 
  -4  -7  -8    5.08    0.72 
  -4   7   8    4.46    0.67 
   4  -7   8    5.29    0.62 
  -4  -7   8    4.90    0.62 
  -4   7  -8    3.23    0.66 
   4   7   8    4.82    0.73 
   4  -7  -8    4.76    0.75 
   4  -7  -8    4.54    0.67 
   5  -7   8    3.72    0.74 
  -5   7   8    4.68    0.71 
  -5   7   8    4.97    0.65 
  -5   7  -8    4.84    0.66 
  -5  -7   8    4.98    0.60 
   5   7   8    4.14    0.65 
   5  -7  -8    4.55    0.78 
  -5   7  -8    4.33    0.68 
   5  -7  -8    4.65    0.69 
   5  -7  -8    5.27    0.69 
  -6   7   8    0.24    0.20 
  -6   7   8    0.32    0.16 
   6   7  -8   -0.05    0.48 
   6  -7   8    0.21    0.19 
  -6   7  -8    0.09    0.19 
   6  -7  -8    0.04    0.24 
  -6   7  -8    0.09    0.15 
  -6  -7   8    0.21    0.18 
   6   7   8   -0.23    0.18 
   0  -8  -8   20.07    1.82 
   0   8   8   19.19    1.75 
   0   8   8   22.34    1.69 
  -1   8   8    4.92    0.72 
  -1  -8  -8    4.49    0.74 
   1   8   8    5.61    0.70 
   1  -8  -8    5.43    0.76 
   1   8   8    4.85    0.69 
   1  -8  -8    3.89    0.76 
  -1  -8   8    5.95    0.64 
   1   8   8    5.23    0.73 
  -2   8   8    2.53    0.51 
  -2  -8  -8    3.30    0.61 
  -2  -8  -8    2.69    0.48 
   2   8  -8    1.28    0.52 
  -2   8   8    3.64    0.57 
   2  -8  -8    2.72    0.58 
  -2  -8   8    1.40    0.37 
  -2   8  -8    1.54    0.44 
   2  -8  -8    2.01    0.46 
   2   8   8    3.41    0.53 
   2   8   8    2.12    0.52 
   2   8   8    2.55    0.50 
   3   8  -8    2.94    0.70 
  -3   8   8    4.03    0.64 
   3  -8   8    4.13    0.55 
  -3   8   8    4.21    0.62 
  -3  -8  -8    3.82    0.64 
   3  -8  -8    3.82    0.60 
   3   8   8    5.09    0.72 
  -3   8  -8    3.46    0.62 
   3  -8  -8    3.42    0.67 
  -3  -8   8    4.02    0.56 
   4  -8   8    0.69    0.24 
  -4   8   8    0.73    0.28 
  -4  -8  -8    1.29    0.35 
  -4   8   8    0.76    0.31 
   4   8  -8    0.80    0.42 
   4   8   8    1.34    0.44 
   4  -8  -8    0.35    0.59 
   4  -8  -8    0.74    0.37 
  -4   8  -8    0.80    0.29 
  -5   8   8    0.16    0.16 
   5  -8   8    0.38    0.16 
  -5   8   8    0.28    0.19 
   5   8  -8    0.46    0.35 
  -5   8  -8   -0.10    0.29 
   5  -8  -8    0.18    0.20 
   5  -8  -8    1.04    0.36 
   5   8   8    0.57    0.26 
  -5  -8   8    0.12    0.18 
  -5   8  -8    0.13    0.22 
   6   8  -8    3.62    0.79 
  -6   8   8    3.45    0.39 
  -6  -8   8    3.19    0.40 
  -6   8  -8    3.68    0.38 
  -6   8  -8    4.64    0.49 
   6  -8  -8    3.55    0.49 
   0  -9  -8    2.91    0.59 
   0   9  -8    1.93    0.49 
   0  -9   8    3.00    0.54 
   0   9   8    2.78    0.52 
  -1   9   8    1.58    0.42 
  -1  -9  -8    1.20    0.40 
   1  -9  -8    1.24    0.40 
   1   9   8    1.01    0.34 
   1   9   8    1.49    0.43 
   1  -9  -8    0.40    0.33 
  -1  -9   8    0.62    0.28 
  -2   9   8    0.97    0.32 
  -2  -9  -8    1.53    0.40 
   2  -9  -8    1.05    0.37 
  -2  -9   8    1.84    0.36 
   2  -9  -8    0.86    0.32 
   2   9   8    1.07    0.37 
  -2   9  -8    0.66    0.42 
   2   9   8    1.37    0.41 
  -3  -9  -8    0.23    0.26 
   3   9  -8   -0.38    0.32 
  -3   9   8    0.23    0.23 
   3  -9  -8   -0.17    0.19 
  -3   9  -8    0.37    0.28 
   3   9   8   -0.08    0.24 
   3   9   8    0.15    0.29 
  -4   9   8    5.65    0.67 
   4   9  -8    5.44    0.80 
  -4  -9   8    5.58    0.62 
   4  -9  -8    5.54    0.71 
   4  -9  -8    5.55    0.72 
  -4   9  -8    6.23    0.73 
   5  -9   8    2.94    0.45 
   5   9  -8    3.30    0.59 
  -5   9   8    2.74    0.38 
   5   9   8    3.77    0.46 
   5  -9  -8    2.69    0.49 
  -5  -9   8    2.64    0.37 
   5  -9  -8    3.16    0.47 
  -5   9  -8    2.99    0.45 
   0 -10  -8    0.18    0.23 
   0  10  -8    0.01    0.28 
  -1 -10  -8    1.59    0.52 
   1  10  -8    1.97    0.45 
   1  10   8    2.43    0.42 
   1 -10  -8    0.83    0.41 
   1  10   8    1.53    0.40 
  -1 -10   8    1.94    0.38 
  -2 -10  -8    0.94    0.28 
  -2  10   8    0.92    0.29 
  -2 -10   8    1.20    0.31 
   2  10   8    0.88    0.31 
   2 -10  -8    0.97    0.29 
   2 -10  -8    1.02    0.33 
   2  10   8    0.96    0.28 
   3 -10   8    0.78    0.22 
  -3 -10  -8    0.30    0.28 
  -3  10   8    0.58    0.23 
   3  10   8    0.56    0.27 
   3 -10  -8    0.35    0.29 
   3 -10  -8    0.66    0.24 
  -3  10  -8    0.33    0.22 
  -3 -10   8    0.70    0.23 
  -4  10   8    0.06    0.13 
   4 -10   8   -0.02    0.14 
   4 -10  -8    0.16    0.18 
  -4 -10   8   -0.03    0.15 
  -4  10  -8   -0.13    0.16 
   4  10   8    0.16    0.18 
   4 -10  -8    0.13    0.19 
   0 -11  -8    0.12    0.17 
   0  11   8    0.24    0.22 
   1  11  -8    9.54    0.79 
  -1 -11  -8    6.07    0.91 
  -1  11   8    7.79    0.85 
   1  11   8    8.83    0.84 
   1 -11  -8    7.42    0.83 
  -2 -11  -8    1.43    0.40 
  -2  11   8    1.23    0.28 
   2  11  -8    1.15    0.28 
  -2 -11   8    1.28    0.25 
   2 -11  -8    0.88    0.34 
   2  11   8    1.22    0.30 
  -3  11   8    0.19    0.16 
   3  11  -8    0.04    0.17 
  -3 -11   8    0.20    0.15 
   3 -11  -8    0.14    0.16 
   3  11   8   -0.26    0.30 
   0  12   8    2.52    0.35 
   0 -12  -8    2.34    0.36 
  -1  12   8    1.43    0.25 
   1 -12  -8    1.07    0.33 
   1  12   8    1.91    0.33 
   0   0   9    0.08    0.07 
   0   0  -9   -0.04    0.09 
   1   0  -9    0.53    0.13 
   2   0  -9   13.98    1.17 
   2   0   9   16.30    1.15 
   2   0  -9   15.58    1.20 
   3   0  -9    1.68    0.32 
   3   0   9    1.60    0.24 
   3   0  -9    1.66    0.30 
   4   0  -9    0.82    0.24 
   4   0   9    0.46    0.16 
   4   0  -9    0.47    0.25 
   4   0  -9    0.73    0.25 
   5   0   9    0.00    0.09 
  -5   0  -9    0.47    0.34 
   5   0  -9   -0.20    0.24 
  -5   0   9   -0.23    0.15 
  -5   0  -9    0.18    0.29 
   6   0  -9   -0.06    0.29 
  -6   0   9   -0.29    0.18 
  -6   0  -9    0.11    0.22 
  -6   0  -9    0.26    0.24 
   7   0  -9    0.02    0.23 
  -7   0   9    0.07    0.14 
  -7   0  -9   -0.05    0.18 
  -7   0  -9   -0.02    0.16 
   0  -1  -9   16.79    1.17 
   0   1   9   14.86    1.16 
   0  -1   9   14.67    1.15 
   0   1  -9   16.96    1.19 
   1   1  -9    2.18    0.30 
  -1   1   9    1.84    0.26 
   1   1  -9    2.13    0.27 
   1  -1  -9    2.22    0.29 
  -1  -1   9    2.06    0.27 
   1  -1  -9    2.11    0.28 
   1   1   9    1.81    0.25 
   2   1  -9   42.99    3.13 
   2   1  -9   40.68    3.12 
   2  -1   9   48.33    3.11 
   2  -1  -9   45.16    3.14 
   2   1   9   46.15    3.08 
   2  -1  -9   50.19    3.16 
   3   1  -9    8.77    0.86 
   3   1  -9   11.19    0.91 
   3  -1   9    9.42    0.81 
   3   1  -9    8.59    1.00 
   3  -1  -9   11.08    0.90 
   3  -1  -9    9.08    0.85 
   3   1   9    9.82    0.79 
   3  -1  -9   10.99    0.96 
   4   1  -9   17.28    1.55 
   4   1  -9   18.85    1.68 
   4   1  -9   21.49    1.60 
   4  -1   9   18.56    1.48 
   4  -1  -9   21.07    1.60 
   4  -1  -9   22.22    1.62 
   4  -1  -9   18.31    1.62 
   4   1   9   22.11    1.47 
   5   1  -9    5.79    0.71 
  -5  -1  -9    7.17    0.89 
  -5  -1  -9    6.68    0.88 
  -5   1   9    7.09    0.80 
   5   1  -9    4.62    0.79 
   5  -1   9    6.10    0.59 
  -5   1   9    5.65    0.73 
  -5   1  -9    7.71    0.97 
   5  -1  -9    7.96    0.90 
   5  -1  -9    6.01    0.72 
  -5  -1   9    4.92    0.70 
   5   1   9    5.34    0.52 
   5  -1  -9    6.23    0.78 
  -5   1  -9    8.09    0.93 
   6   1  -9    1.65    0.51 
  -6   1   9    2.48    0.44 
  -6  -1  -9    2.14    0.51 
  -6  -1  -9    2.58    0.49 
   6  -1  -9    1.72    0.44 
  -6  -1   9    2.47    0.48 
  -6   1  -9    2.07    0.49 
  -6   1  -9    2.17    0.50 
  -7  -1  -9    0.92    0.26 
  -7  -1  -9    0.80    0.36 
  -7   1   9    1.27    0.30 
   7   1  -9    0.91    0.36 
   7  -1  -9    1.27    0.40 
  -7  -1   9    0.80    0.24 
  -7   1  -9    1.08    0.23 
  -7   1  -9    1.02    0.25 
   0   2   9    5.58    0.52 
   0   2  -9    5.99    0.54 
   1   2  -9   84.17    5.00 
   1   2  -9   77.28    4.98 
  -1   2   9   76.03    4.94 
   1  -2   9   67.09    4.92 
   1  -2  -9   71.68    4.95 
   1   2   9   70.47    4.92 
   2  -2   9   27.88    2.08 
   2   2  -9   26.46    2.11 
   2   2  -9   34.70    2.17 
   2  -2  -9   31.86    2.14 
   2  -2  -9   26.96    2.10 
   2   2   9   29.93    2.06 
   3   2  -9    7.37    0.74 
   3   2  -9    7.95    0.75 
   3  -2  -9    9.27    0.79 
   3  -2  -9    7.09    0.78 
   3   2   9    7.48    0.66 
   4   2  -9   11.03    1.04 
   4  -2   9   11.87    1.02 
   4   2  -9   10.21    1.15 
   4   2  -9   12.34    1.08 
   4  -2  -9   13.23    1.10 
   4   2   9   11.82    0.92 
   4  -2  -9   11.76    1.09 
   5   2  -9    6.24    0.93 
  -5   2   9    8.06    0.87 
  -5  -2  -9    8.44    0.94 
  -5   2   9    6.33    0.83 
   5   2  -9    7.86    0.82 
  -5  -2  -9    7.82    0.93 
   5  -2   9    6.14    0.67 
   5  -2   9    7.24    0.74 
   5  -2  -9    9.44    1.01 
  -5   2  -9    7.50    0.94 
   5   2   9    6.14    0.59 
   5  -2  -9    7.67    0.82 
   5  -2  -9    6.65    0.84 
  -5  -2   9    7.49    0.79 
  -5   2  -9    8.14    0.99 
  -6  -2  -9    0.08    0.27 
   6   2  -9    0.22    0.30 
   6  -2   9    0.30    0.20 
  -6   2   9   -0.17    0.23 
  -6   2   9   -0.04    0.17 
  -6  -2  -9   -0.11    0.23 
   6  -2  -9    0.66    0.31 
   6  -2  -9    0.48    0.28 
  -6  -2   9    0.43    0.26 
  -6   2  -9    0.37    0.27 
  -6   2  -9    0.51    0.31 
  -7   2   9    0.13    0.15 
  -7  -2  -9   -0.03    0.18 
   7  -2   9    0.35    0.19 
   7   2  -9   -0.19    0.23 
  -7  -2   9    0.02    0.16 
  -7   2  -9    0.34    0.15 
  -7   2  -9    0.27    0.19 
   7  -2  -9   -0.01    0.26 
   0   3  -9   12.78    1.02 
   0  -3   9   13.34    0.99 
   0   3   9   11.70    0.98 
  -1   3   9  334.08   21.62 
   1   3  -9  354.32   21.67 
  -1   3   9  347.69   21.65 
   1   3  -9  331.33   21.65 
   1   3   9  306.48   21.58 
   2   3  -9   29.54    2.39 
   2   3  -9   35.29    2.44 
   2   3   9   33.58    2.34 
   2  -3  -9   36.02    2.43 
   3  -3   9    2.02    0.41 
   3   3  -9    3.32    0.44 
   3   3  -9    2.14    0.40 
   3   3  -9    1.74    0.46 
   3  -3   9    2.36    0.37 
   3  -3  -9    3.07    0.44 
   3  -3  -9    3.28    0.51 
   3   3   9    2.40    0.32 
   4  -3   9   19.27    1.58 
   4  -3   9   20.41    1.61 
  -4   3   9   19.60    1.73 
   4   3  -9   22.68    1.68 
   4   3  -9   17.70    1.62 
  -4   3  -9   20.85    1.84 
   4   3   9   21.97    1.52 
  -4   3  -9   21.39    1.86 
   4   3   9   18.86    1.48 
   4  -3  -9   23.12    1.70 
   4  -3  -9   19.85    1.67 
  -5  -3  -9   23.27    1.83 
   5   3  -9   23.85    1.74 
  -5   3   9   22.90    1.75 
  -5  -3  -9   20.28    1.74 
   5  -3   9   19.22    1.62 
  -5   3   9   18.76    1.70 
  -5  -3   9   18.01    1.64 
   5  -3  -9   20.04    1.80 
  -5   3  -9   20.68    1.83 
   5  -3  -9   20.36    1.72 
   5   3   9   16.79    1.44 
  -5   3  -9   20.28    1.85 
   5  -3  -9   20.86    1.72 
   6  -3   9    4.56    0.57 
  -6   3   9    4.84    0.61 
  -6   3   9    4.86    0.76 
  -6  -3   9    4.13    0.59 
   6  -3  -9    4.38    0.65 
  -6   3  -9    3.59    0.63 
   6  -3  -9    6.41    1.04 
  -6   3  -9    3.91    0.68 
  -7   3   9    1.10    0.26 
   7   3  -9    0.48    0.35 
  -7  -3   9    1.04    0.27 
  -7   3  -9    1.27    0.32 
  -7   3  -9    1.18    0.35 
   7  -3  -9    1.50    0.34 
   7  -3  -9    1.52    0.37 
   0  -4   9  143.06   10.02 
   0   4   9  172.76   10.51 
   0   4   9  146.73   10.04 
  -1   4   9    4.87    0.51 
   1   4  -9    4.76    0.53 
  -1   4   9    4.80    0.51 
   1   4  -9    4.44    0.54 
   1  -4   9    3.68    0.47 
   1   4   9    3.92    0.47 
   1   4   9    5.39    0.52 
   2   4  -9   24.77    1.83 
   2  -4   9   21.53    1.78 
   2   4  -9   24.85    1.85 
   2   4   9   24.64    1.77 
   2   4   9   23.56    1.75 
   3   4  -9   10.66    0.96 
   3  -4   9    8.43    0.89 
   3  -4   9    8.66    0.91 
   3   4  -9   11.13    0.98 
   3   4   9    9.68    0.84 
   3  -4  -9   10.66    0.99 
   3   4   9    9.31    0.85 
   3  -4  -9   10.87    1.01 
   4  -4   9   13.44    1.13 
   4   4  -9   14.19    1.19 
   4  -4   9   10.64    1.10 
  -4   4   9   13.97    1.64 
  -4   4   9   10.89    1.25 
   4   4   9   10.73    0.98 
   4   4   9   11.74    1.08 
   4  -4  -9   12.31    1.16 
  -4   4  -9   11.61    1.65 
   4  -4  -9   13.67    1.21 
  -4   4  -9   12.43    1.39 
  -5   4   9    5.58    0.92 
   5   4  -9    6.39    0.97 
  -5   4   9    3.45    0.89 
  -5  -4  -9    3.76    0.92 
  -5  -4   9    4.33    0.75 
   5  -4  -9    6.47    1.06 
   5  -4  -9    3.91    0.87 
  -5   4  -9    4.10    0.94 
   5  -4  -9    4.51    0.79 
  -6   4   9    3.66    0.55 
  -6  -4  -9    2.97    0.50 
   6  -4  -9    3.52    0.68 
   6  -4  -9    3.28    0.55 
  -6  -4   9    2.27    0.64 
   7  -4   9    0.42    0.20 
  -7   4   9    0.20    0.15 
   7   4  -9    0.43    0.30 
  -7   4  -9    0.32    0.17 
  -7   4  -9    0.29    0.17 
  -7  -4   9    0.31    0.18 
   7  -4  -9    0.46    0.24 
   7  -4  -9    0.73    0.27 
   0   5   9    6.67    0.68 
   0   5   9    6.46    0.72 
   0   5   9    6.87    0.70 
   1   5  -9   31.38    2.34 
   1  -5   9   35.80    2.32 
   1  -5   9   31.98    2.31 
   1   5  -9   30.21    2.35 
   1   5   9   32.83    2.32 
   1   5   9   27.58    2.66 
   1   5   9   30.65    2.32 
   2   5  -9   17.84    1.50 
   2   5  -9   18.48    1.51 
   2  -5   9   17.43    1.45 
   2   5   9   16.75    1.41 
   2   5   9   17.65    1.42 
   2   5   9   19.34    1.56 
   3   5  -9    5.04    0.63 
  -3   5   9    3.06    0.62 
   3  -5   9    3.90    0.57 
   3   5  -9    4.40    0.63 
  -3   5   9    5.47    1.14 
   3  -5   9    3.98    0.59 
   3  -5  -9    4.99    0.67 
   3   5   9    4.19    0.53 
   3   5   9    4.21    0.50 
   3  -5  -9    4.65    0.79 
   3   5   9    3.89    0.63 
  -3   5  -9    3.70    1.09 
  -4  -5  -9    9.46    1.07 
  -4   5   9    9.58    1.01 
  -4   5   9    8.29    0.95 
   4   5  -9    9.38    0.95 
   4  -5   9   10.53    0.95 
   4   5   9    8.95    0.93 
  -4   5  -9    7.83    1.06 
   4  -5  -9    8.67    0.95 
   4   5   9    8.30    0.80 
  -4   5  -9    8.02    1.09 
  -4  -5   9    8.23    0.86 
   4  -5  -9    9.00    0.95 
   4  -5  -9    7.95    1.01 
  -5  -5  -9    4.60    0.68 
  -5   5   9    3.74    0.61 
  -5   5   9    4.07    0.64 
   5  -5   9    4.20    0.57 
  -5  -5   9    4.27    0.58 
   5  -5  -9    4.11    0.66 
  -5   5  -9    4.29    0.71 
  -5   5  -9    3.67    0.70 
   5  -5  -9    4.38    0.81 
  -6   5   9    4.32    0.59 
   6  -5   9    4.40    0.57 
  -6   5   9    4.51    0.57 
  -6   5  -9    4.39    0.67 
   6  -5  -9    3.67    0.63 
  -6   5  -9    4.40    0.61 
  -6  -5   9    4.71    0.58 
   6  -5  -9    5.47    0.75 
   7  -5   9    0.22    0.16 
   7   5  -9    0.01    0.25 
  -7   5   9    0.27    0.13 
  -7   5  -9    0.32    0.15 
  -7  -5   9    0.35    0.16 
   7  -5  -9    0.02    0.24 
  -7   5  -9    0.31    0.16 
   0   6   9    0.16    0.19 
   0   6   9    1.29    0.33 
   0   6   9    0.57    0.22 
   1  -6   9    6.35    0.65 
   1   6  -9    4.29    0.80 
   1   6   9    5.50    0.73 
   1   6   9    7.34    0.73 
   1   6   9    7.23    0.72 
   2   6  -9   23.21    1.78 
  -2   6   9   17.93    1.95 
   2   6  -9   19.39    1.77 
   2  -6   9   19.18    1.64 
   2  -6   9   20.81    1.70 
  -2  -6  -9   25.25    2.15 
   2  -6  -9   22.50    2.13 
   2   6   9   19.83    1.67 
   2  -6  -9   26.53    2.51 
   2   6   9   23.44    1.73 
   2   6   9   19.67    1.76 
   3   6  -9  114.45    7.39 
  -3   6   9  100.46    7.37 
  -3  -6  -9  118.95    7.54 
  -3   6   9  106.28    7.44 
   3   6   9  110.96    7.28 
   3   6   9  107.65    7.40 
  -3   6  -9  105.50    7.48 
  -3  -6   9  104.49    7.26 
   3  -6  -9   99.09    7.44 
   3  -6  -9  102.02    7.39 
  -3   6  -9  120.00    7.50 
   4  -6   9   15.95    1.51 
   4  -6  -9   15.84    1.80 
  -5   6   9    0.17    0.19 
   5  -6   9    0.55    0.22 
  -5  -6  -9    0.26    0.32 
  -5   6   9    0.78    0.28 
   5   6  -9    0.08    0.34 
   5  -6  -9    0.86    0.34 
  -5   6  -9    0.62    0.28 
   5  -6  -9    0.65    0.29 
  -5   6  -9    0.84    0.33 
  -5  -6   9    0.83    0.30 
   5  -6  -9    0.66    0.30 
   6   6  -9   -0.17    0.32 
  -6   6   9    0.34    0.19 
  -6   6   9    0.55    0.19 
   6  -6   9    0.70    0.22 
  -6   6  -9    0.84    0.26 
  -6   6  -9    0.37    0.22 
   6  -6  -9    1.05    0.29 
   6  -6  -9    0.88    0.34 
  -6  -6   9    0.68    0.26 
   6   6   9    0.51    0.24 
   0   7   9    3.33    0.68 
   0   7   9    3.95    0.61 
   0  -7  -9    4.62    0.69 
  -1   7   9    0.76    0.33 
   1   7   9    0.65    0.31 
   1  -7  -9   -0.04    0.38 
   1   7   9    0.41    0.22 
   1   7   9    0.97    0.43 
  -2   7   9    1.41    0.39 
  -2   7   9    0.98    0.38 
  -2  -7  -9    0.71    0.37 
   2   7  -9    0.92    0.45 
   2  -7   9    0.99    0.30 
   2   7   9    1.11    0.31 
  -2  -7   9    0.86    0.31 
   2  -7  -9    0.45    0.31 
   2  -7  -9    1.31    0.49 
  -2   7  -9    0.68    0.44 
   2   7   9    0.75    0.34 
   3  -7   9   12.24    1.11 
  -3   7   9   10.91    1.22 
   3   7  -9   13.65    1.21 
  -3  -7  -9   12.36    1.29 
   3  -7   9   12.11    1.21 
  -3   7   9   13.10    1.26 
   3   7   9   13.32    1.28 
   3   7   9   15.10    1.21 
  -3   7  -9   10.88    1.26 
   3  -7  -9   11.91    1.25 
  -3  -7   9   12.04    1.13 
  -3   7  -9   10.37    1.36 
   3  -7  -9   12.17    1.23 
   4   7  -9    0.57    0.45 
   4  -7   9    1.04    0.27 
  -4  -7  -9    1.45    0.38 
  -4   7   9    0.98    0.31 
  -4   7   9    0.88    0.31 
  -4   7  -9    1.05    0.36 
  -4   7  -9    1.62    0.40 
   4  -7  -9    0.77    0.37 
   4   7   9    0.81    0.36 
  -4  -7   9    0.91    0.31 
   4  -7  -9    1.12    0.37 
  -5   7   9    0.33    0.20 
   5   7  -9   -0.02    0.33 
  -5   7   9    0.18    0.22 
   5  -7  -9    0.25    0.25 
   5   7   9    0.54    0.27 
  -5  -7   9    0.20    0.22 
   5  -7  -9    0.26    0.26 
  -5   7  -9    0.64    0.26 
  -5   7  -9    0.33    0.25 
  -6   7   9    0.38    0.16 
  -6   7   9    0.51    0.17 
   6   7  -9    0.21    0.29 
   6  -7   9    0.63    0.19 
   6  -7  -9    0.64    0.22 
  -6   7  -9    0.51    0.19 
  -6  -7   9    0.59    0.20 
  -6   7  -9    0.44    0.17 
   0  -8  -9   -0.08    0.25 
   0   8   9   -0.13    0.24 
   0  -8  -9    0.03    0.37 
   0   8   9   -0.01    0.25 
  -1   8   9    8.60    0.94 
  -1  -8  -9    8.48    0.98 
   1  -8  -9    8.96    1.00 
   1   8   9    9.22    0.96 
   1   8   9    8.94    0.98 
  -1  -8   9    6.64    0.80 
   1   8   9    7.87    0.90 
   1  -8  -9    7.10    0.97 
  -2   8   9    5.78    0.91 
   2   8   9    6.76    0.96 
  -2   8  -9    4.42    0.79 
  -2  -8   9    4.27    0.57 
   2   8   9    5.38    0.98 
   2  -8  -9    2.39    0.87 
   3  -8   9    0.35    0.22 
  -3   8   9    0.78    0.30 
  -3  -8  -9    0.70    0.33 
   3   8  -9    0.75    0.45 
  -3   8   9    0.38    0.27 
  -3  -8   9    0.44    0.25 
  -3   8  -9    0.24    0.34 
   3  -8  -9    1.26    0.38 
   3  -8  -9    1.06    0.35 
   3   8   9    1.05    0.35 
  -4   8   9    1.08    0.30 
  -4  -8  -9    1.22    0.35 
   4  -8   9    1.18    0.26 
  -4   8   9    1.17    0.33 
  -4   8  -9    1.09    0.34 
   4  -8  -9    1.33    0.38 
  -4   8  -9    1.23    0.28 
   4  -8  -9    1.52    0.39 
  -4  -8   9    1.40    0.32 
   5   8  -9    0.16    0.34 
  -5   8   9    0.15    0.16 
  -5   8   9    0.25    0.15 
   5  -8   9    0.28    0.14 
  -5   8  -9    0.26    0.28 
   5  -8  -9    0.22    0.19 
   5  -8  -9    0.41    0.21 
  -5   8  -9    0.31    0.16 
  -5  -8   9    0.75    0.27 
   0   9   9    1.37    0.43 
   0  -9  -9    1.62    0.43 
  -1  -9  -9    6.68    0.89 
  -1   9   9    6.26    0.85 
   1   9  -9    7.08    0.88 
  -1  -9   9    7.44    0.77 
   1  -9  -9    6.63    0.89 
   1   9   9    7.91    0.83 
   1   9   9    9.10    0.90 
  -2   9   9    5.98    0.73 
  -2  -9  -9    5.18    0.80 
   2  -9  -9    5.54    0.78 
   2  -9  -9    7.36    0.85 
  -2  -9   9    4.75    0.73 
   2   9   9    5.89    0.75 
  -3  -9  -9    0.38    0.24 
  -3   9   9    0.09    0.16 
   3   9  -9    0.30    0.33 
  -3  -9   9    0.17    0.21 
   3  -9  -9   -0.30    0.22 
  -3   9  -9   -0.03    0.28 
   3  -9  -9   -0.09    0.21 
  -4   9   9    1.38    0.30 
   4  -9  -9    1.34    0.38 
   4  -9  -9    1.14    0.33 
  -4  -9   9    1.55    0.41 
   4   9   9    1.40    0.36 
  -5   9   9    2.38    0.34 
   5  -9   9    2.44    0.45 
   5   9   9    2.14    0.38 
   5  -9  -9    2.14    0.38 
  -5  -9   9    2.01    0.39 
  -5   9  -9    2.83    0.48 
   5  -9  -9    2.38    0.40 
   0  10   9    7.58    0.81 
   0 -10  -9    6.28    0.85 
   1  10  -9    0.26    0.23 
  -1 -10  -9   -0.11    0.20 
  -1  10   9    0.50    0.27 
  -1 -10   9    0.28    0.23 
   1  10   9    0.18    0.26 
   1 -10  -9    0.30    0.25 
   1  10   9    0.22    0.24 
  -2  10   9    0.68    0.27 
  -2 -10  -9    0.25    0.19 
   2  10  -9    0.49    0.29 
   2  10   9    0.35    0.29 
   2  10   9    0.54    0.25 
   2 -10  -9    0.48    0.25 
  -2 -10   9    0.27    0.28 
  -3  10   9    1.70    0.51 
   3 -10   9    1.32    0.32 
  -3 -10  -9    1.06    0.28 
  -3 -10   9    1.40    0.24 
   3  10   9    1.52    0.36 
   3 -10  -9    1.04    0.31 
   3 -10  -9    0.98    0.27 
  -4  10   9    0.54    0.19 
   4 -10   9    0.50    0.18 
   4 -10  -9    0.33    0.18 
  -4 -10   9    0.47    0.19 
   4 -10  -9    0.44    0.19 
  -4  10  -9    0.14    0.16 
   4  10   9    0.67    0.22 
   0  11   9    3.49    0.51 
   0 -11  -9    4.20    0.71 
  -1  11   9    5.53    0.61 
  -1 -11  -9    4.41    0.59 
   1  11   9    6.35    0.58 
   1 -11  -9    3.56    0.69 
  -2 -11  -9    0.48    0.23 
  -2  11   9    0.20    0.18 
   2  11  -9    0.55    0.20 
   2 -11  -9    0.57    0.22 
  -3  11   9    0.13    0.18 
   3 -11  -9    0.54    0.22 
   0   0  10    3.36    0.36 
   1   0 -10    7.88    0.68 
  -1   0  10    8.34    0.67 
   1   0 -10    7.52    0.69 
   1   0  10    7.35    0.65 
   2   0 -10   56.42    3.47 
   2   0 -10   45.83    3.42 
   2   0  10   47.82    3.37 
   3   0 -10    5.85    0.65 
   3   0 -10    5.63    0.91 
   3   0  10    6.65    0.79 
   3   0 -10    7.09    0.68 
   4   0 -10   26.57    1.98 
   4   0  10   23.34    1.82 
   4   0 -10   26.39    1.98 
   4   0 -10   25.87    2.09 
  -5   0 -10   -0.17    0.29 
   5   0 -10    0.47    0.24 
   5   0 -10    0.53    0.33 
   5   0  10    0.30    0.12 
  -5   0 -10   -0.45    0.25 
  -5   0  10    0.04    0.23 
  -6   0 -10    0.22    0.20 
  -6   0 -10   -0.35    0.23 
  -6   0  10   -0.33    0.17 
   6   0 -10   -0.35    0.26 
  -7   0  10    0.17    0.16 
   7   0 -10    0.07    0.27 
  -7   0 -10    0.26    0.19 
  -7   0 -10    0.04    0.15 
   0   1  10   43.47    2.92 
   0  -1  10   41.95    2.91 
  -1   1  10   51.06    3.29 
   1   1 -10   50.62    3.29 
   1   1 -10   45.00    3.34 
   1  -1  10   42.85    3.21 
   1   1  10   46.53    3.23 
   1  -1 -10   49.67    3.26 
   2   1 -10   15.75    1.17 
   2  -1  10   12.60    1.07 
   2  -1 -10   14.52    1.13 
   2  -1 -10   13.74    1.12 
   2   1  10   13.56    1.07 
   3  -1  10    4.87    0.52 
   3   1 -10    4.39    0.56 
   3   1 -10    5.00    0.59 
   3  -1 -10    5.64    0.61 
   3  -1 -10    5.39    0.58 
   3   1  10    5.19    0.50 
   4   1 -10    0.91    0.40 
   4   1 -10    1.66    0.35 
   4   1 -10    1.25    0.33 
   4  -1  10    1.57    0.27 
  -4   1 -10    2.28    0.87 
   4   1  10    1.91    0.27 
   4  -1 -10    1.73    0.43 
  -4   1 -10    2.21    0.85 
   4  -1 -10    1.57    0.36 
   4  -1 -10    1.47    0.34 
   5   1 -10    7.45    0.79 
   5   1 -10    7.50    1.00 
  -5  -1 -10    7.43    0.91 
  -5   1  10    8.41    0.86 
  -5   1  10    8.49    0.84 
   5  -1  10    6.13    0.66 
  -5  -1 -10    8.12    0.91 
   5   1  10    5.72    0.60 
   5  -1 -10    7.89    0.83 
  -5   1 -10    7.14    0.93 
   5  -1 -10    6.66    1.01 
   5  -1 -10    7.52    0.90 
  -5  -1  10    6.56    0.75 
  -5   1 -10    8.24    0.93 
  -6  -1 -10    0.84    0.33 
   6   1 -10    0.39    0.33 
  -6  -1 -10    0.83    0.29 
  -6   1  10    0.61    0.25 
  -6  -1  10    1.05    0.31 
   6  -1 -10    0.73    0.36 
  -6   1 -10    0.50    0.27 
  -6   1 -10    0.02    0.24 
   7   1 -10    1.03    0.35 
   7  -1  10    0.16    0.25 
  -7   1  10    0.75    0.22 
  -7  -1 -10    0.91    0.22 
  -7  -1 -10    0.64    0.21 
  -7   1 -10    0.80    0.24 
   7  -1 -10    0.46    0.29 
  -7  -1  10    0.84    0.22 
  -7   1 -10    0.27    0.25 
   0  -2  10   28.88    1.90 
   0   2  10   24.23    1.87 
   1   2 -10   25.11    1.77 
   1   2 -10   24.40    1.75 
   1  -2  10   21.07    1.69 
  -1   2  10   24.56    1.72 
   1   2  10   23.35    1.71 
   2  -2  10   26.34    2.12 
   2   2 -10   27.73    2.17 
   2   2 -10   30.14    2.20 
   2  -2 -10   32.02    2.20 
   2   2  10   34.25    2.15 
   3   2 -10    0.84    0.27 
   3   2 -10    0.92    0.23 
   3   2 -10    0.90    0.35 
   3  -2  10    0.75    0.24 
   3  -2  10    0.38    0.17 
   3  -2 -10    0.52    0.23 
   3  -2 -10    0.70    0.32 
   3   2  10    0.75    0.20 
   4   2 -10    3.28    0.54 
   4   2 -10    2.50    0.85 
  -4   2  10    3.60    0.69 
   4   2 -10    4.63    0.61 
   4  -2  10    4.48    0.54 
   4  -2  10    3.82    0.46 
  -4  -2 -10    5.10    0.79 
  -4   2 -10    3.03    0.67 
   4   2  10    3.64    0.43 
   4  -2 -10    3.04    1.14 
  -4  -2  10    4.19    0.61 
   4  -2 -10    4.15    0.77 
   4  -2 -10    4.56    0.57 
  -4   2 -10    4.14    0.75 
  -5   2  10    7.05    0.83 
   5   2 -10    7.12    0.83 
   5  -2  10    6.02    0.74 
  -5   2  10    7.20    0.83 
   5  -2  10    6.78    0.68 
  -5  -2 -10    8.35    0.88 
  -5  -2 -10    8.49    0.97 
   5  -2 -10    7.50    0.84 
  -5  -2  10    6.94    0.76 
  -5   2 -10    7.85    0.95 
   5   2  10    6.84    0.61 
  -5   2 -10    7.82    0.94 
   5  -2 -10    6.65    0.87 
   5  -2 -10    6.37    0.92 
  -6   2  10    2.85    0.49 
  -6  -2 -10    3.25    0.67 
   6  -2  10    2.83    0.47 
  -6  -2 -10    2.83    0.64 
  -6   2  10    2.76    0.53 
   6  -2 -10    2.17    0.52 
  -6   2 -10    2.17    0.51 
   6  -2 -10    2.91    0.54 
  -6   2 -10    1.95    0.46 
  -6  -2  10    2.88    0.46 
  -7  -2 -10    1.67    0.29 
   7  -2  10    2.04    0.38 
  -7   2  10    2.46    0.55 
   7   2 -10    1.14    0.33 
  -7  -2  10    2.05    0.47 
  -7   2 -10    2.80    0.54 
   7  -2 -10    1.57    0.43 
  -7   2 -10    2.03    0.36 
   0   3  10  140.93    9.49 
   0  -3  10  148.76    9.48 
   1   3 -10   43.94    2.95 
  -1   3  10   43.58    2.93 
  -1   3  10   41.94    2.91 
   1  -3  10   38.24    2.88 
   1   3 -10   43.30    2.95 
   1   3  10   39.29    2.87 
   2   3 -10   92.25    6.23 
   2  -3  10   81.10    6.15 
   2   3 -10   99.03    6.24 
   2  -3  10   84.94    6.19 
   2   3  10  105.46    6.17 
   3  -3  10    2.49    0.40 
   3   3 -10    1.63    0.34 
   3  -3  10    2.34    0.37 
   3   3 -10    2.41    0.41 
   3   3  10    2.32    0.32 
   3  -3 -10    1.41    0.42 
   3  -3 -10    2.31    0.47 
  -4  -3 -10    9.71    1.04 
   4  -3  10    8.98    0.93 
   4   3 -10   11.01    1.10 
   4   3 -10   11.10    1.02 
  -4   3 -10   11.90    1.70 
   4   3  10    8.40    0.81 
   4  -3 -10    9.66    0.99 
   4  -3 -10    9.99    1.03 
  -4  -3  10   12.12    1.36 
  -4   3 -10    8.10    1.77 
   5  -3 -10   13.84    1.44 
   5  -3 -10   16.93    1.58 
   6  -3  10    2.62    0.60 
  -6   3  10    2.24    0.41 
  -6  -3 -10    1.95    0.40 
   6  -3 -10    1.66    0.45 
  -6   3 -10    2.43    0.79 
  -6  -3  10    2.24    0.65 
   6  -3 -10    1.77    0.48 
  -7   3  10    1.02    0.24 
   7   3 -10    0.89    0.31 
  -7   3 -10    1.35    0.28 
  -7  -3  10    1.33    0.27 
  -7   3 -10    1.28    0.27 
   7  -3 -10    0.58    0.31 
   0   4  10   21.94    1.71 
   0   4  10   22.22    1.64 
   0   4  10   20.39    1.64 
   1  -4  10   15.75    1.21 
   1   4 -10   13.10    1.21 
   1  -4  10   15.60    1.19 
  -1   4  10   14.38    1.20 
   1   4  10   13.12    1.15 
   1   4  10   14.62    1.18 
   1   4  10   14.22    1.24 
   2  -4  10   26.92    2.10 
   2   4 -10   28.62    2.14 
   2   4 -10   27.98    2.14 
   2  -4  10   29.07    2.44 
   2   4  10   28.92    2.07 
   2   4  10   27.28    2.05 
   3  -4  10    0.82    0.27 
   3   4 -10    0.23    0.35 
   3  -4  10    0.52    0.23 
   3   4 -10    0.63    0.25 
   3   4 -10    0.42    0.25 
   3   4  10    0.42    0.18 
   3  -4 -10    0.19    0.31 
   3   4  10    0.73    0.32 
   3   4  10    0.37    0.17 
   4   4 -10    5.59    0.74 
  -4   4  10    6.09    0.75 
  -4  -4 -10    5.02    0.79 
  -4   4  10    5.42    0.75 
   4  -4  10    5.85    0.68 
  -4  -4 -10    6.69    0.86 
   4  -4 -10    5.25    0.82 
   4  -4 -10    4.91    0.75 
  -4   4 -10    5.94    0.86 
   4  -4 -10    4.21    0.72 
  -4   4 -10    6.30    0.90 
  -4  -4  10    5.35    0.68 
   4   4  10    5.68    0.58 
  -5  -4 -10    7.81    0.89 
   5  -4  10    6.03    0.72 
  -5   4  10    4.52    0.74 
  -5   4  10    5.97    0.75 
   5  -4 -10    6.03    0.82 
  -5  -4  10    5.49    0.68 
  -5   4 -10    6.90    0.87 
   5  -4 -10    5.95    0.86 
  -5   4 -10    6.30    0.87 
  -6  -4 -10   10.66    1.02 
  -6   4  10   10.79    1.07 
  -6   4  10   11.26    1.04 
   6  -4  10   12.65    1.07 
  -6  -4  10   11.43    1.04 
  -6   4 -10   11.95    1.17 
   6  -4 -10   11.72    1.16 
  -6   4 -10   11.57    1.11 
   6  -4 -10   13.09    1.22 
  -7   4  10    0.43    0.17 
   7   4 -10    0.39    0.32 
   7  -4  10    0.72    0.17 
   7  -4 -10   -0.39    0.33 
  -7   4 -10    0.75    0.20 
  -7   4 -10    0.47    0.17 
  -7  -4  10    0.37    0.18 
   7  -4 -10    0.81    0.25 
   0   5  10   78.49    5.58 
   0   5  10   85.93    5.59 
   0   5  10   81.32    5.57 
   1  -5  10    0.88    0.27 
   1  -5  10    1.08    0.28 
   1   5 -10    0.40    0.38 
  -1   5  10    1.10    0.31 
   1   5  10    0.75    0.33 
   1   5  10    1.17    0.29 
   1   5  10    0.89    0.26 
   2   5 -10   26.23    2.08 
   2  -5  10   24.52    2.01 
   2   5 -10   25.56    2.09 
   2  -5  10   27.94    2.04 
   2   5  10   25.45    2.00 
   2   5  10   25.30    2.09 
   2   5  10   31.46    2.08 
   3   5 -10    0.83    0.28 
   3  -5  10    0.57    0.26 
  -3  -5 -10    0.95    0.47 
   3  -5  10    0.24    0.23 
   3   5 -10    0.54    0.27 
   3  -5 -10    1.42    0.43 
   3  -5 -10    1.03    0.38 
  -3  -5  10    0.81    0.28 
   3   5  10    0.85    0.23 
  -3   5 -10    0.35    0.44 
   3   5  10    0.43    0.39 
  -4   5  10   23.79    1.95 
   4  -5  10   26.26    1.90 
   4   5 -10   24.50    1.95 
  -4   5  10   22.56    1.94 
  -4  -5 -10   24.89    2.06 
   4   5  10   23.55    1.79 
   4  -5 -10   22.73    2.03 
  -4  -5  10   21.83    1.81 
   4  -5 -10   26.48    1.97 
   4  -5 -10   22.18    2.07 
  -4   5 -10   21.27    2.02 
  -4   5 -10   20.93    1.98 
   4   5  10   22.60    1.88 
  -5  -5 -10    1.93    0.42 
   5  -5  10    2.23    0.44 
  -5   5  10    2.55    0.48 
  -5   5  10    2.89    0.49 
   5  -5 -10    1.68    0.49 
  -5   5 -10    2.57    0.57 
  -5   5 -10    2.73    0.54 
   5   5  10    1.93    0.46 
   5  -5 -10    1.81    0.44 
  -5  -5  10    1.95    0.40 
  -6   5  10    0.60    0.23 
  -6  -5 -10    0.22    0.23 
  -6   5  10    0.47    0.22 
   6  -5  10    0.82    0.26 
   6   5 -10    0.44    0.34 
   6  -5 -10    0.70    0.34 
  -6   5 -10    0.48    0.24 
  -6   5 -10    0.76    0.23 
   6  -5 -10    0.86    0.32 
  -6  -5  10    1.06    0.28 
   7  -5  10    1.54    0.28 
   0   6  10    0.33    0.22 
   0   6  10    0.18    0.24 
   0   6  10    0.07    0.21 
   1  -6  10    9.90    0.91 
  -1  -6 -10   12.22    1.34 
   1  -6 -10   10.32    1.43 
   1   6  10    9.18    0.98 
   1   6  10   11.49    1.06 
   1   6  10    9.45    0.97 
  -2   6  10   77.88    5.71 
   2  -6  10   85.79    5.64 
   2  -6  10   76.21    5.55 
   2   6  10   85.79    5.96 
   2   6  10   77.32    5.67 
  -2   6 -10   75.85    5.72 
   2   6  10   94.58    5.69 
   2  -6 -10   83.37    6.42 
   3   6 -10   20.26    1.70 
  -3   6  10   19.11    1.70 
  -3  -6 -10   22.59    1.87 
   3  -6  10   21.14    1.66 
  -3   6  10   16.67    1.65 
   3  -6  10   18.69    1.60 
  -3   6 -10   18.15    1.72 
  -3   6 -10   17.81    1.76 
   3   6  10   19.38    1.69 
  -3  -6  10   20.07    1.60 
   3  -6 -10   20.50    1.73 
   3   6  10   22.52    1.64 
   3  -6 -10   18.54    1.76 
  -4   6  10    8.45    0.96 
  -4  -6 -10    9.81    1.06 
  -4   6  10    9.63    1.02 
   4  -6  10    7.37    0.89 
   4   6  10   10.49    0.92 
   4  -6 -10    8.38    1.48 
  -4  -6  10    8.55    0.89 
  -4   6 -10    8.25    1.06 
   4  -6 -10    9.67    1.03 
   4  -6 -10    8.62    1.04 
   4   6  10   10.46    0.99 
  -4   6 -10   10.26    1.05 
  -5  -6 -10    2.11    0.40 
  -5   6  10    1.42    0.39 
  -5   6  10    1.86    0.59 
   5  -6  10    1.90    0.38 
  -5   6 -10    2.15    0.47 
   5  -6 -10    1.76    0.44 
  -5   6 -10    1.43    0.52 
   5   6  10    2.26    0.45 
  -5  -6  10    2.11    0.43 
   5  -6 -10    2.03    0.69 
  -6   6  10    0.62    0.23 
  -6   6 -10    1.10    0.29 
  -6  -6  10    1.07    0.24 
   6  -6 -10    1.01    0.34 
   6   6  10    1.13    0.29 
  -6   6 -10    1.04    0.42 
   0  -7 -10    7.88    0.93 
   0   7  10    6.82    0.81 
  -1  -7 -10   14.02    1.56 
  -1  -7 -10   14.63    1.48 
  -1   7  10   16.54    1.38 
   1   7  10   12.95    1.28 
   1  -7 -10   12.79    1.40 
   1   7  10   15.72    1.34 
   1  -7 -10   13.78    1.40 
  -2  -7 -10    0.82    0.42 
  -2   7  10    1.44    0.39 
   2  -7  10    1.10    0.29 
   2   7 -10    1.28    0.47 
   2  -7 -10    1.10    0.41 
  -2   7 -10    1.22    0.43 
  -2  -7  10    0.42    0.32 
   2   7  10    1.22    0.39 
   2   7  10    1.06    0.39 
   2  -7 -10    1.20    0.42 
  -3   7  10    3.83    0.62 
   3  -7  10    4.21    0.56 
  -3   7  10    5.32    0.68 
  -3   7 -10    4.79    0.72 
   3  -7 -10    3.32    0.65 
   3   7  10    4.76    0.60 
   3  -7 -10    3.90    0.74 
  -3  -7  10    4.09    0.59 
   3   7  10    3.54    0.67 
  -3   7 -10    4.44    0.65 
   4  -7  10    0.05    0.16 
  -4   7  10    0.49    0.23 
   4   7 -10    0.56    0.36 
  -4   7  10    0.05    0.20 
  -4  -7  10    0.07    0.23 
   4   7  10    0.00    0.27 
  -4   7 -10   -0.25    0.28 
   4  -7 -10   -0.30    0.38 
   4  -7 -10   -0.06    0.29 
  -5   7  10    0.91    0.25 
  -5  -7 -10    0.84    0.26 
   5   7 -10    0.64    0.35 
  -5   7  10    0.87    0.25 
   5  -7  10    0.79    0.26 
   5   7  10    1.07    0.27 
  -5  -7  10    0.93    0.26 
  -5   7 -10    1.19    0.30 
   5  -7 -10    1.15    0.31 
   5  -7 -10    0.67    0.29 
  -5   7 -10    0.97    0.30 
   6   7 -10   -0.23    0.35 
  -6   7  10    0.05    0.11 
   6  -7  10    0.22    0.14 
   6  -7 -10   -0.11    0.16 
  -6   7 -10   -0.04    0.13 
  -6  -7  10    0.23    0.18 
   0   8  10   16.03    1.68 
   0   8  10   20.62    1.55 
   0  -8 -10   18.60    1.76 
   0  -8 -10   19.58    2.01 
   1   8  10    3.97    0.61 
  -2   8  10    2.12    0.47 
  -2  -8 -10    1.11    0.35 
   2  -8 -10    1.63    0.40 
   2   8  10    1.01    0.38 
  -2  -8  10    1.81    0.30 
   2  -8 -10    1.27    0.42 
   3  -8  10    2.42    0.43 
  -3  -8 -10    3.66    0.62 
   3   8 -10    2.41    0.52 
  -3   8  10    3.14    0.57 
   3   8  10    2.81    0.54 
   3  -8 -10    2.49    0.55 
  -3   8 -10    2.61    0.59 
   3  -8 -10    2.12    0.46 
  -3  -8  10    2.53    0.55 
   4  -8  10    0.04    0.17 
   4   8 -10   -0.07    0.33 
  -4  -8 -10    0.13    0.19 
  -4   8  10   -0.07    0.18 
   4  -8 -10    0.00    0.23 
   4   8  10    0.14    0.21 
  -4  -8  10    0.38    0.18 
   4  -8 -10    0.36    0.24 
  -4   8 -10   -0.31    0.25 
  -4   8 -10   -0.19    0.22 
   5  -8  10    0.94    0.22 
  -5   8  10    0.88    0.25 
   5   8 -10    0.77    0.34 
   5  -8 -10    1.63    0.41 
  -5   8 -10    0.99    0.26 
   5  -8 -10    1.16    0.33 
   5   8  10    0.78    0.26 
  -5  -8  10    1.04    0.23 
   0   9  10   15.02    1.32 
   0  -9 -10   13.85    1.41 
  -1   9  10    5.27    0.66 
  -1  -9 -10    4.53    0.71 
   1   9  10    3.41    0.56 
   1  -9 -10    5.11    0.74 
  -2  -9 -10    3.71    0.75 
  -2  -9  10    4.36    0.55 
   2   9  10    4.75    0.63 
   2  -9 -10    6.02    0.81 
   2  -9 -10    5.27    0.78 
  -3  -9 -10    0.91    0.26 
  -3   9  10    1.09    0.32 
   3  -9 -10    1.02    0.33 
  -3  -9  10    0.77    0.22 
   3  -9 -10    0.88    0.30 
   3   9  10    0.84    0.30 
  -3   9 -10    1.22    0.38 
  -4   9  10    1.72    0.34 
   4  -9 -10    2.03    0.38 
  -4  -9  10    2.08    0.31 
   4   9  10    2.22    0.47 
  -4   9 -10    1.86    0.35 
   4  -9 -10    1.49    0.34 
   0  10  10    2.72    0.51 
   0 -10 -10    4.12    0.63 
  -1 -10 -10    0.92    0.34 
  -1  10  10    1.94    0.36 
   1 -10 -10    1.37    0.39 
   1  10  10    1.74    0.58 
  -2 -10 -10    0.49    0.22 
  -2  10  10    0.58    0.24 
   2  10 -10    0.26    0.25 
  -2 -10  10    0.98    0.22 
   2 -10 -10    0.29    0.24 
   2  10  10    0.29    0.22 
   2 -10 -10    0.61    0.26 
  -3  10  10    0.21    0.17 
   3  10 -10    0.35    0.25 
  -3 -10 -10    0.38    0.22 
   3 -10 -10    0.81    0.25 
  -3 -10  10    0.47    0.24 
   3 -10 -10    0.34    0.21 
   3  10  10    0.35    0.19 
  -4  10  10    0.12    0.13 
   4  10  10    0.05    0.16 
   4 -10 -10   -0.06    0.15 
   4 -10 -10   -0.11    0.15 
   0  11  10    5.80    0.68 
   0 -11 -10    5.16    0.62 
  -1  11  10    0.34    0.16 
  -1 -11 -10   -0.01    0.14 
   1 -11 -10   -0.09    0.15 
  -2 -11 -10    0.18    0.16 
  -2  11  10   -0.33    0.16 
   2 -11 -10    0.30    0.15 
   0   0  11    0.25    0.11 
   1   0  11   59.20    4.25 
   1   0 -11   67.49    4.31 
   2   0 -11   64.44    4.16 
   2   0  11   56.34    4.06 
   3   0 -11    0.65    0.22 
   3   0  11    0.54    0.19 
   3   0 -11    0.06    0.31 
   3   0  11    0.86    0.29 
   3   0 -11    0.96    0.27 
   4   0 -11    7.00    0.96 
   4   0  11    7.03    0.82 
   4   0 -11    9.66    0.90 
   4   0  11    7.15    0.70 
  -4   0 -11   10.65    1.40 
  -4   0  11    7.75    0.83 
  -5   0  11    3.18    0.54 
  -5   0 -11    2.36    0.56 
   5   0 -11    1.87    0.56 
  -5   0 -11    2.34    0.59 
   5   0 -11    2.20    0.47 
   5   0  11    2.18    0.34 
  -6   0  11    0.07    0.29 
  -6   0 -11   -0.06    0.24 
  -6   0 -11    0.02    0.33 
   6   0 -11   -0.19    0.26 
   7   0 -11    0.82    0.41 
  -7   0 -11    0.05    0.16 
  -7   0 -11    0.25    0.14 
  -7   0  11    0.20    0.16 
   0   1  11    0.37    0.13 
   0  -1  11    0.49    0.16 
   1  -1  11   47.65    3.39 
   1   1 -11   54.83    3.47 
   1   1  11   47.25    3.39 
   2  -1  11    4.85    0.52 
   2   1 -11    5.19    0.60 
   2   1 -11    5.64    0.60 
   2   1  11    5.17    0.53 
   2  -1 -11    5.49    0.64 
   3  -1  11    1.76    0.35 
   3   1 -11    1.25    0.44 
   3  -1  11    1.77    0.30 
   3  -1 -11    1.36    0.36 
   3   1  11    2.02    0.38 
   3   1  11    2.34    0.33 
   3  -1 -11    1.45    0.31 
   3  -1 -11    1.55    0.48 
   4   1 -11    1.27    0.43 
   4  -1  11    1.23    0.31 
  -4   1  11    0.93    0.34 
  -4   1  11    1.18    0.32 
   4   1 -11    1.38    0.38 
  -4  -1 -11    0.78    0.62 
   4   1 -11    0.43    0.29 
   4  -1 -11    1.08    0.40 
   4  -1 -11    0.75    0.30 
  -4  -1  11    1.18    0.32 
   5   1 -11    8.30    1.10 
   5  -1  11   10.82    1.05 
   5  -1  11   11.00    1.05 
   5  -1 -11    9.29    1.14 
   5   1  11   10.58    1.04 
  -6  -1 -11    0.74    0.29 
  -6  -1 -11    1.49    0.57 
   6  -1  11    0.93    0.24 
  -6   1 -11    0.94    0.55 
   6  -1 -11    0.78    0.38 
  -6   1 -11    0.87    0.36 
  -7   1  11   -0.05    0.14 
  -7  -1 -11   -0.11    0.13 
   7   1 -11    0.04    0.26 
   7  -1 -11    0.17    0.27 
  -7   1 -11    0.13    0.14 
  -7  -1  11    0.02    0.13 
  -7   1 -11    0.12    0.14 
   0   2  11    1.19    0.21 
   1  -2  11    4.46    0.50 
   1   2 -11    5.30    0.57 
   1   2  11    5.28    0.52 
   2   2 -11   20.20    1.53 
   2  -2  11   18.43    1.51 
   2  -2  11   19.01    1.47 
   2   2 -11   19.34    1.51 
   2   2  11   18.53    1.57 
   3  -2  11   10.55    0.97 
   3   2 -11   10.01    1.00 
   3  -2  11   10.86    0.95 
   3   2 -11   10.66    1.01 
   3  -2 -11   11.40    1.13 
   3   2  11   10.53    0.99 
   3  -2 -11   11.16    1.08 
   3   2  11   11.04    0.93 
   4   2 -11    0.15    0.32 
   4   2 -11   -0.26    0.19 
  -4  -2 -11    0.34    0.33 
   4  -2  11   -0.07    0.11 
  -4  -2 -11    0.19    0.43 
   4  -2  11    0.02    0.18 
  -4   2  11   -0.21    0.34 
   4   2  11   -0.08    0.10 
   4  -2 -11   -0.48    0.30 
   4  -2 -11    0.08    0.25 
  -4   2 -11    0.26    0.32 
  -4   2 -11    0.54    0.31 
  -5   2  11    7.93    0.85 
   5  -2  11    6.56    0.70 
   5   2 -11    7.45    0.84 
   5  -2  11    6.77    0.79 
  -5  -2 -11    7.90    0.98 
  -5   2  11    8.72    0.87 
  -5  -2 -11    6.43    0.89 
   5  -2 -11    6.60    0.96 
  -5  -2  11    7.61    0.80 
   5  -2 -11    7.69    0.85 
  -5   2 -11    7.40    0.99 
  -5   2 -11    6.43    1.08 
   6   2 -11   -0.09    0.26 
  -6  -2 -11    0.42    0.21 
  -6  -2 -11    0.22    0.24 
  -6   2  11    0.62    0.21 
   6  -2  11    0.98    0.26 
   6  -2 -11    0.61    0.32 
  -6   2 -11    0.62    0.38 
  -6  -2  11    0.16    0.22 
   6  -2 -11    0.71    0.32 
  -6   2 -11    0.29    0.31 
   7  -2  11    0.34    0.20 
   7   2 -11    0.00    0.29 
  -7  -2 -11    0.44    0.22 
  -7   2  11    0.80    0.19 
  -7  -2  11    0.60    0.19 
  -7   2 -11    0.64    0.18 
  -7   2 -11    0.37    0.19 
   7  -2 -11    0.35    0.28 
   0   3  11    5.89    0.67 
   0   3  11    5.28    0.55 
   0  -3  11    5.17    0.54 
  -1   3  11    5.49    0.60 
   1  -3  11    6.08    0.60 
   1  -3  11    6.42    0.64 
   1   3  11    4.89    0.55 
   1   3  11    4.98    0.63 
   2   3 -11   14.11    1.23 
   2  -3  11   13.87    1.21 
   2   3 -11   16.74    1.25 
   2  -3  11   11.36    1.18 
   2   3  11   14.87    1.16 
   3   3 -11   14.15    1.22 
   3   3 -11   14.76    1.22 
   3  -3  11   13.08    1.18 
   3  -3  11   12.90    1.13 
   3   3  11   12.57    1.17 
   3   3  11   13.84    1.10 
   3  -3 -11   12.23    1.27 
   4  -3  11   21.90    1.77 
  -4  -3 -11   23.88    1.93 
  -4   3  11   23.58    1.92 
   4   3 -11   25.69    1.92 
   4  -3  11   21.41    1.81 
  -4  -3 -11   22.77    2.02 
   4  -3 -11   23.39    1.90 
   4  -3 -11   23.78    1.99 
  -4   3 -11   23.86    2.03 
   4   3  11   26.34    1.74 
   4  -3 -11   20.39    1.91 
   4   3  11   22.12    1.85 
  -4   3 -11   22.12    2.02 
  -4  -3  11   22.29    1.81 
  -5  -3 -11    7.81    0.99 
   5  -3  11   10.69    1.19 
  -5  -3 -11    8.16    1.04 
   5  -3  11   10.28    0.94 
  -5   3  11   11.82    1.03 
  -5   3  11    9.11    0.95 
   5  -3 -11   10.36    1.11 
  -5  -3  11    7.91    0.89 
  -5   3 -11    9.39    1.09 
  -5   3 -11    9.07    1.09 
   5  -3 -11    9.73    1.11 
   6  -3  11    2.24    0.41 
  -6  -3 -11    1.43    0.35 
  -6   3  11    1.74    0.39 
  -6   3 -11    1.15    0.36 
  -6   3 -11    1.62    0.38 
   6  -3 -11    0.72    0.37 
  -6  -3  11    1.77    0.34 
   6  -3 -11    1.07    0.40 
  -7   3  11    1.76    0.28 
   7   3 -11    0.94    0.33 
   7  -3  11    1.99    0.37 
   7  -3 -11    1.05    0.51 
  -7  -3  11    1.94    0.31 
  -7   3 -11    1.27    0.27 
  -7   3 -11    1.64    0.29 
   0   4  11   64.22    4.39 
   0   4  11   63.34    4.41 
   1  -4  11    4.37    0.53 
   1  -4  11    4.95    0.56 
   1   4  11    4.05    0.57 
   1   4  11    3.84    0.55 
   2  -4  11    6.91    0.80 
   2   4 -11    7.61    0.85 
   2  -4  11    8.98    0.84 
   2   4 -11    7.59    0.90 
   2   4  11    8.57    0.79 
   2   4  11    8.20    0.87 
   2   4  11    8.29    0.80 
  -3  -4 -11   30.34    2.76 
   3   4 -11   35.90    2.58 
  -3   4  11   35.79    2.61 
   3   4 -11   31.43    2.56 
   3  -4  11   32.28    2.51 
  -3  -4 -11   33.67    2.63 
   3  -4  11   31.26    2.47 
  -3   4 -11   35.61    2.74 
   3   4  11   33.80    2.45 
   3  -4 -11   33.16    3.21 
  -3   4 -11   36.04    2.74 
   3   4  11   32.25    2.54 
   3   4  11   38.53    2.50 
   3  -4 -11   31.55    2.56 
   4   4 -11   22.05    1.76 
  -4   4  11   20.95    1.78 
  -4   4  11   20.00    1.73 
  -4  -4 -11   23.98    1.95 
   4  -4  11   19.59    1.68 
  -4  -4 -11   19.92    1.77 
   4  -4  11   24.32    1.71 
  -4   4 -11   21.79    1.91 
   4  -4 -11   20.33    1.82 
   4   4  11   18.29    1.56 
   4   4  11   19.53    1.67 
   4  -4 -11   23.13    1.84 
  -4   4 -11   18.85    1.82 
  -4  -4  11   20.05    1.63 
  -5   4  11    7.32    0.84 
  -5   4  11    7.49    0.83 
   5  -4  11    7.00    0.80 
  -5  -4 -11    7.42    0.90 
  -5  -4 -11    7.76    1.13 
   5   4  11    6.24    0.80 
  -5   4 -11    7.26    0.95 
   5  -4 -11    7.30    0.95 
   5  -4 -11    7.28    0.91 
  -5  -4  11    7.90    0.78 
  -5   4 -11    7.99    0.96 
  -6   4  11    2.06    0.39 
   6  -4  11    2.52    0.44 
  -6   4 -11    2.62    0.48 
  -6   4 -11    2.93    0.52 
  -6  -4  11    2.45    0.42 
   6  -4 -11    1.94    0.45 
   6  -4 -11    3.20    0.60 
  -7   4  11   -0.09    0.16 
   7  -4  11    0.21    0.12 
   7   4 -11    0.18    0.28 
  -7   4 -11    0.38    0.18 
  -7   4 -11    0.26    0.12 
  -7  -4  11   -0.02    0.14 
   0   5  11    0.31    0.25 
   0   5  11    0.43    0.22 
   0   5  11    0.58    0.36 
   1  -5  11   10.88    0.96 
   1   5  11   11.04    1.01 
   1   5  11   10.47    0.98 
   1   5  11    9.06    0.97 
  -2  -5 -11   32.20    2.63 
   2  -5  11   33.19    2.39 
   2  -5  11   28.83    2.38 
   2   5  11   30.66    2.48 
   2   5  11   36.94    2.80 
   2  -5 -11   29.78    2.53 
   2   5  11   31.08    2.36 
   2  -5 -11   32.46    2.97 
   3   5 -11   55.98    4.00 
   3  -5  11   61.27    3.96 
  -3   5  11   52.23    3.97 
  -3  -5 -11   54.15    4.14 
   3  -5  11   53.71    3.92 
  -3   5  11   52.82    4.00 
  -3  -5 -11   53.63    3.99 
   3  -5 -11   58.41    4.05 
   3  -5 -11   57.86    4.13 
  -3  -5  11   53.38    3.85 
   3   5  11   53.68    3.87 
   3   5  11   56.30    3.97 
  -3   5 -11   56.20    4.13 
  -3   5 -11   55.75    4.12 
  -4   5  11    3.23    0.60 
   4   5 -11    4.62    0.65 
   4  -5  11    4.76    0.59 
  -4   5  11    3.71    0.60 
   4  -5  11    5.31    0.99 
  -4  -5 -11    2.64    0.62 
   4   5  11    3.78    0.50 
   4  -5 -11    4.78    0.73 
  -4  -5  11    3.00    0.55 
   4   5  11    4.14    0.60 
  -4   5 -11    3.58    0.74 
  -4   5 -11    4.86    0.69 
  -5   5  11    7.85    1.17 
  -5   5  11    7.63    1.00 
   5  -5  11    8.90    0.87 
   5  -5 -11   10.28    1.24 
   5   5  11    9.46    0.98 
  -5   5 -11    7.42    1.00 
  -5   5 -11    8.81    1.13 
   6   5 -11   -0.33    0.31 
  -6   5  11    0.63    0.21 
   6  -5  11    0.17    0.19 
  -6  -5 -11    0.42    0.19 
   6   5  11    0.47    0.23 
  -6  -5  11    0.59    0.29 
   6  -5 -11    0.45    0.39 
   6  -5 -11   -0.05    0.34 
  -6   5 -11    0.14    0.19 
  -6   5 -11    0.38    0.23 
   0   6  11   25.42    1.89 
   0   6  11   19.98    1.80 
   0  -6 -11   22.08    1.90 
   0  -6 -11   20.67    1.91 
   0   6  11   21.11    1.78 
  -1  -6 -11    2.82    0.55 
   1  -6  11    2.25    0.45 
   1   6  11    1.76    0.37 
   1   6  11    3.04    0.49 
   1   6  11    2.50    0.46 
   2  -6  11   13.56    1.15 
  -2  -6 -11   11.54    1.36 
  -2   6  11   14.55    1.25 
  -2  -6 -11   11.64    1.23 
  -2   6 -11   12.87    1.30 
   2  -6 -11   11.84    1.28 
   2  -6 -11   12.63    1.30 
   2   6  11   13.91    1.19 
   2   6  11   10.74    1.18 
  -3   6  11   15.40    1.36 
  -3   6  11   11.61    1.30 
   3  -6  11   13.69    1.24 
   3  -6  11   14.39    1.28 
  -3  -6 -11   13.19    1.45 
   3  -6 -11   15.25    1.40 
   3  -6 -11   14.50    1.45 
  -3   6 -11   13.96    1.80 
   3   6  11   14.68    1.33 
  -3  -6  11   12.04    1.32 
   3   6  11   16.54    1.29 
  -3   6 -11   14.78    1.42 
  -4  -6 -11   11.61    1.23 
  -4   6  11   12.31    1.18 
  -4   6  11   12.85    1.17 
   4  -6  11   10.83    1.09 
  -4  -6  11   13.50    1.12 
  -4   6 -11   11.66    1.25 
   4  -6 -11   12.30    1.17 
   4   6  11   12.60    1.17 
   4  -6 -11   12.04    1.28 
  -4   6 -11   11.49    1.20 
   5  -6  11    0.57    0.24 
  -5   6  11    0.11    0.19 
   5   6 -11    0.70    0.34 
  -5   6  11    0.59    0.25 
  -5  -6 -11    0.44    0.22 
  -5   6 -11    0.06    0.19 
  -5  -6  11    0.40    0.23 
   5  -6 -11    0.33    0.27 
   5   6  11    0.81    0.25 
  -5   6 -11    0.25    0.28 
   6   6 -11    0.41    0.31 
   6  -6  11    1.10    0.25 
  -6   6  11    0.82    0.18 
   6   6  11    1.14    0.26 
  -6  -6  11    0.34    0.18 
   6  -6 -11    0.62    0.26 
  -6   6 -11    0.79    0.23 
  -6   6 -11    0.81    0.22 
   0   7  11    1.02    0.33 
   0  -7 -11    1.40    0.39 
   0  -7 -11    1.75    0.38 
  -1   7  11    3.77    0.65 
  -1  -7 -11    4.06    0.77 
  -1  -7 -11    4.63    0.75 
   1  -7 -11    5.02    0.71 
   1   7  11    4.00    0.60 
   1   7  11    5.18    0.72 
   1  -7 -11    4.30    0.74 
   2  -7  11    3.27    0.51 
   2   7 -11    3.05    0.66 
  -2  -7 -11    3.46    0.90 
   2   7  11    3.59    0.59 
  -3   7  11    3.94    0.58 
   3   7 -11    2.35    0.60 
  -3  -7 -11    1.96    0.51 
   3  -7  11    3.60    0.50 
   3  -7 -11    3.33    0.64 
  -3   7 -11    3.96    0.65 
   3   7  11    2.89    0.56 
  -3  -7  11    3.13    0.47 
   3  -7 -11    3.17    0.60 
  -4   7  11    4.47    0.61 
  -4  -7 -11    4.55    0.68 
   4  -7  11    5.32    0.76 
   4   7  11    5.10    0.67 
  -4   7 -11    4.04    0.70 
  -4  -7  11    4.56    0.58 
   4  -7 -11    5.15    0.68 
  -4   7 -11    3.24    0.61 
   5  -7  11    1.28    0.27 
  -5   7  11    1.67    0.38 
  -5  -7 -11    1.28    0.28 
   5   7 -11    1.63    0.46 
  -5   7 -11    1.61    0.31 
  -5   7 -11    1.41    0.36 
   5  -7 -11    1.19    0.35 
  -5  -7  11    1.41    0.28 
   0  -8 -11   -0.36    0.21 
   0   8  11    0.23    0.28 
   0  -8 -11   -0.24    0.26 
   0   8  11    0.44    0.27 
  -1  -8 -11   11.58    1.18 
  -1   8  11   10.53    1.06 
   1   8  11    9.74    1.01 
   1  -8 -11    9.25    1.12 
   1  -8 -11   12.03    1.18 
  -2  -8 -11    1.07    0.42 
  -2   8  11    2.10    0.44 
   2  -8 -11    1.57    0.45 
   2  -8 -11    1.46    0.41 
   2   8  11    2.26    0.44 
  -3  -8 -11    2.35    0.56 
   3   8 -11    4.31    0.68 
  -3   8  11    3.08    0.51 
   3   8  11    3.29    0.53 
   3  -8 -11    2.21    0.54 
  -3   8 -11    4.37    0.63 
  -3  -8  11    3.23    0.45 
  -4   8  11    0.92    0.25 
   4   8 -11    0.59    0.50 
   4  -8  11    0.84    0.28 
  -4  -8 -11    1.10    0.44 
  -4   8 -11    0.48    0.27 
  -4  -8  11    0.77    0.33 
   4  -8 -11    0.82    0.42 
   4  -8 -11    0.49    0.27 
   4   8  11    0.94    0.29 
  -5   8  11    0.26    0.14 
   5   8  11    0.31    0.21 
  -5   8 -11    0.14    0.17 
  -5   8 -11    0.43    0.21 
  -5  -8  11    0.52    0.17 
   5  -8 -11    0.39    0.21 
   0   9  11    1.78    0.37 
   0  -9 -11    1.55    0.40 
  -1   9  11    0.44    0.24 
  -1  -9 -11    0.30    0.38 
   1  -9 -11    0.37    0.28 
   1  -9 -11    0.09    0.27 
  -2  -9 -11    0.31    0.26 
  -2   9  11    0.50    0.24 
   2  -9 -11    0.24    0.27 
   2   9  11    0.19    0.18 
   2  -9 -11   -0.20    0.24 
  -3   9  11    4.76    0.59 
   3  -9  11    5.50    0.58 
  -3  -9 -11    4.07    0.66 
  -3  -9  11    4.49    0.49 
  -3   9 -11    4.37    0.66 
   3  -9 -11    4.85    0.59 
   3  -9 -11    4.03    0.64 
   3   9  11    5.17    0.60 
  -4   9  11    0.67    0.20 
   4  -9  11    0.79    0.29 
  -4  -9 -11    0.80    0.24 
  -4  -9  11    0.68    0.20 
   4  -9 -11    0.59    0.26 
   4  -9 -11    1.22    0.27 
  -4   9 -11    0.23    0.23 
   4   9  11    0.90    0.28 
   0  10  11    1.18    0.26 
   0 -10 -11    0.89    0.31 
  -1  10  11    1.50    0.30 
  -1 -10 -11    0.90    0.29 
   1 -10 -11    1.16    0.33 
  -2  10  11    0.94    0.24 
  -2 -10 -11    0.40    0.22 
   2 -10 -11    0.89    0.26 
   2  10  11    1.03    0.25 
   2 -10 -11    0.97    0.37 
  -3 -10 -11    2.04    0.37 
  -3  10  11    2.72    0.38 
   3  10  11    2.86    0.42 
   3 -10 -11    2.21    0.43 
   0 -11 -11    1.44    0.31 
  -1 -11 -11    0.05    0.15 
  -1  11  11    0.12    0.17 
   1 -11 -11    0.16    0.17 
  -2  11  11    0.00    0.14 
   2 -11 -11    0.14    0.17 
   0   0  12    1.61    0.29 
   1   0  12    0.53    0.23 
   1   0  12    0.35    0.17 
   2   0 -12    2.46    0.40 
   2   0  12    2.56    0.36 
   2   0 -12    1.77    0.43 
   3   0 -12    5.08    0.64 
   3   0 -12    5.04    0.63 
   3   0  12    4.39    0.52 
   3   0  12    5.10    0.58 
  -4   0 -12    4.17    0.66 
   4   0 -12    2.61    0.52 
  -4   0 -12    3.77    0.73 
  -4   0  12    2.47    0.50 
   4   0  12    3.30    0.42 
   4   0  12    2.96    0.46 
   5   0  12    3.47    0.42 
   5   0  12    3.82    0.47 
  -5   0 -12    4.06    0.74 
  -5   0 -12    4.00    0.68 
  -5   0  12    2.95    0.49 
   6   0  12    0.22    0.19 
  -6   0  12    0.08    0.17 
   6   0 -12    0.17    0.32 
  -6   0 -12    0.19    0.21 
  -6   0 -12    0.17    0.22 
  -7   0 -12    3.48    0.42 
  -7   0  12    4.01    0.44 
  -7   0 -12    3.71    0.59 
   0   1  12   10.41    0.89 
   0  -1  12   10.59    0.88 
   1  -1  12   68.80    4.79 
   1  -1  12   71.44    4.85 
   1   1  12   73.64    4.86 
   1   1  12   70.40    4.79 
   2   1 -12    0.18    0.36 
   2  -1  12    0.43    0.24 
   2   1 -12    0.57    0.25 
   2  -1  12    0.53    0.19 
   2   1 -12    0.42    0.24 
   2   1  12    0.64    0.34 
   2   1  12    0.55    0.21 
   3  -1  12    1.91    0.34 
   3   1 -12    2.10    0.39 
   3   1 -12    1.42    0.46 
   3   1 -12    1.76    0.38 
   3  -1  12    2.68    0.42 
   3  -1 -12    1.95    0.52 
   3   1  12    1.85    0.39 
   3  -1 -12    2.89    0.51 
   3  -1 -12    2.12    0.43 
   3   1  12    2.11    0.33 
  -4  -1 -12   -0.15    0.34 
   4  -1  12    0.36    0.15 
   4   1 -12    0.24    0.23 
  -4  -1 -12    0.24    0.33 
  -4   1  12    0.48    0.27 
   4   1 -12    0.31    0.36 
  -4   1 -12    0.98    0.38 
   4   1  12    0.38    0.21 
  -4  -1  12    0.78    0.25 
   4  -1 -12    0.31    0.36 
   4   1  12    0.33    0.13 
  -4   1 -12    0.37    0.28 
   4  -1 -12    0.47    0.34 
   4  -1 -12    0.36    0.32 
   5  -1  12    1.03    0.30 
   5   1 -12    0.64    0.42 
  -5  -1 -12    0.78    0.34 
   5  -1  12    1.02    0.24 
  -5  -1 -12    0.27    0.35 
  -5   1  12    1.53    0.36 
   5   1  12    0.72    0.21 
  -5   1 -12    0.87    0.32 
   5  -1 -12    0.38    0.38 
  -5  -1  12    1.50    0.33 
  -5   1 -12    0.78    0.37 
   5   1  12    0.53    0.27 
  -6   1  12    1.45    0.33 
  -6  -1 -12    0.93    0.32 
   6   1 -12    0.93    0.34 
   6  -1  12    1.17    0.31 
  -6  -1 -12    1.20    0.25 
   6   1  12    0.97    0.30 
   6  -1 -12    1.05    0.37 
  -6   1 -12    0.91    0.32 
  -6   1 -12    1.23    0.34 
  -6  -1  12    0.69    0.27 
  -7  -1 -12    2.37    0.32 
   7  -1  12    2.01    0.45 
  -7   1  12    2.29    0.31 
  -7  -1 -12    1.34    0.32 
  -7  -1  12    2.62    0.33 
  -7   1 -12    1.96    0.30 
  -7   1 -12    1.70    0.32 
   0   2  12   10.48    0.91 
   0   2  12    9.78    0.84 
   0  -2  12    8.90    0.83 
   1  -2  12   10.99    1.03 
   1  -2  12   11.36    0.94 
   1   2  12   10.15    0.92 
   1   2  12   10.63    1.11 
   2   2 -12    4.36    0.63 
   2  -2  12    3.86    0.55 
   2  -2  12    4.04    0.50 
   2   2 -12    3.45    0.58 
   2   2  12    4.02    0.56 
   2   2  12    4.74    0.52 
   3   2 -12    1.14    0.39 
   3   2 -12    1.17    0.33 
   3  -2  12    1.58    0.33 
  -3  -2 -12    2.04    0.71 
   3   2 -12    0.65    0.43 
   3  -2  12    2.62    0.41 
  -3  -2 -12    1.07    0.41 
  -3   2 -12    2.68    0.63 
   3   2  12    1.82    0.31 
   3  -2 -12    1.73    0.47 
  -3   2 -12    1.88    0.52 
   4   2 -12    9.77    0.93 
  -4  -2 -12    9.57    1.12 
  -4   2  12    8.97    0.91 
   4  -2  12    8.86    0.89 
  -4  -2 -12    9.34    1.04 
   4  -2  12    8.40    0.82 
  -4  -2  12    8.66    0.85 
   4  -2 -12    8.65    1.07 
  -4   2 -12    8.55    1.05 
   4   2  12    9.19    0.87 
  -4   2 -12    7.98    1.07 
   4  -2 -12    9.43    1.03 
   4  -2 -12    8.60    0.98 
   4   2  12    8.53    0.79 
   5  -2  12    5.10    0.61 
  -5   2  12    4.52    0.59 
  -5  -2 -12    4.72    0.72 
  -5  -2 -12    3.63    0.70 
   5  -2 -12    5.52    0.81 
   5   2  12    4.75    0.57 
   5  -2 -12    2.77    0.67 
  -5   2 -12    4.08    0.72 
  -5   2 -12    3.80    0.69 
  -5  -2  12    4.24    0.56 
  -6  -2 -12    2.88    0.44 
   6  -2  12    2.47    0.47 
  -6   2  12    3.27    0.46 
  -6  -2  12    3.21    0.44 
   6   2  12    3.05    0.45 
  -6   2 -12    2.74    0.53 
  -7  -2 -12    0.62    0.17 
   7   2 -12    0.09    0.27 
  -7   2  12    0.65    0.15 
   7  -2  12    0.13    0.19 
  -7  -2  12    0.57    0.17 
  -7   2 -12    0.62    0.17 
  -7   2 -12    0.48    0.16 
   7  -2 -12    0.41    0.29 
   0   3  12    1.78    0.36 
   0   3  12    2.91    0.51 
   0  -3  12    2.14    0.41 
   1  -3  12   35.45    2.65 
   1  -3  12   37.85    2.63 
   1   3  12   38.96    2.70 
   1   3  12   34.39    2.63 
   2  -3  12   52.51    3.85 
   2  -3  12   58.07    3.83 
   2   3  12   53.54    3.86 
   2   3  12   55.47    3.80 
  -3   3  12   13.29    1.23 
   3  -3  12   11.70    1.09 
   3   3 -12   11.22    1.16 
   3  -3  12   11.60    1.13 
  -3  -3 -12   11.23    1.61 
  -3  -3 -12   12.84    1.32 
   3   3 -12   13.60    1.22 
   3   3  12   13.91    1.23 
   3  -3 -12   14.46    1.84 
  -3   3 -12   14.43    1.55 
  -3   3 -12   13.49    1.43 
   3  -3 -12   11.03    1.21 
  -4  -3 -12    7.09    0.85 
   4   3 -12    5.25    0.76 
  -4   3  12    6.77    0.76 
   4  -3  12    5.79    0.67 
   4  -3  12    5.49    0.70 
  -4   3  12    6.93    0.78 
  -4  -3 -12    5.64    0.84 
   4  -3 -12    5.72    0.89 
   4  -3 -12    5.18    0.89 
  -4  -3  12    7.02    0.69 
  -4   3 -12    5.89    0.85 
   4   3  12    6.74    0.71 
  -4   3 -12    5.57    0.83 
   4   3  12    5.69    0.60 
  -5  -3 -12    0.18    0.26 
   5   3 -12   -0.11    0.32 
  -5   3  12    0.36    0.22 
   5  -3 -12    0.42    0.30 
  -5   3 -12   -0.26    0.25 
  -5  -3  12    0.02    0.21 
  -5   3 -12    0.30    0.32 
   5  -3 -12   -0.02    0.31 
   5   3  12   -0.07    0.17 
  -6  -3 -12    1.50    0.33 
  -6   3  12    1.26    0.29 
   6  -3  12    1.53    0.35 
  -6   3 -12    1.39    0.36 
   6   3  12    1.37    0.30 
  -6   3 -12    1.28    0.38 
  -6  -3  12    2.25    0.35 
  -7   3  12    0.70    0.18 
  -7   3 -12    0.42    0.26 
  -7  -3  12    0.44    0.15 
  -7   3 -12    0.62    0.29 
   0   4  12    0.35    0.24 
   0   4  12    0.75    0.40 
   1  -4  12   36.52    2.61 
   1   4  12   38.00    2.62 
   1   4  12   31.16    2.60 
   1   4  12   37.50    2.64 
  -2  -4 -12   27.81    2.46 
   2  -4  12   30.71    2.24 
   2  -4  12   31.92    2.28 
   2  -4 -12   27.57    2.42 
   2   4  12   33.32    2.26 
   2   4  12   27.72    2.25 
   2   4  12   28.12    2.20 
  -3  -4 -12   16.16    1.57 
   3   4 -12   13.74    1.67 
  -3  -4 -12   16.83    1.68 
   3  -4  12   17.96    1.46 
  -3   4  12   18.67    1.56 
   3   4 -12   18.04    1.75 
   3  -4  12   15.93    1.46 
  -3   4 -12   18.47    1.70 
   3   4  12   18.06    1.50 
   3   4  12   17.76    1.41 
  -3   4 -12   18.72    1.69 
   3  -4 -12   18.94    1.67 
  -4   4  12    3.26    0.52 
   4   4 -12    1.62    0.50 
  -4   4  12    2.26    0.65 
  -4  -4 -12    2.69    0.93 
   4  -4  12    1.86    0.40 
   4  -4 -12    2.20    0.71 
  -4   4 -12    1.87    0.69 
  -4   4 -12    2.62    0.67 
  -4  -4  12    2.38    0.40 
  -5  -4 -12    5.93    0.77 
   5  -4  12    7.03    0.71 
  -5  -4 -12    5.37    0.82 
   5  -4 -12    4.79    0.76 
  -5   4 -12    5.65    0.80 
  -5   4 -12    4.99    0.79 
   5  -4 -12    4.03    0.84 
  -6   4  12    0.20    0.18 
   6  -4  12    0.64    0.22 
   6  -4 -12    0.77    0.35 
   6  -4 -12    0.49    0.25 
   6   4  12    0.60    0.18 
  -6   4 -12    0.40    0.21 
   0   5  12    0.72    0.30 
   0   5  12    1.07    0.32 
   0   5  12    0.57    0.27 
   0  -5 -12    1.48    0.77 
   0  -5 -12    0.82    0.40 
  -1  -5 -12   10.92    1.13 
  -1  -5 -12   10.13    1.14 
   1  -5  12    8.60    0.91 
   1  -5 -12    9.84    1.16 
   1   5  12   10.69    1.00 
   1  -5 -12    9.12    1.10 
   1   5  12   11.34    1.03 
   2  -5  12    2.28    0.45 
  -2  -5 -12    2.15    0.58 
   2  -5  12    1.26    0.46 
   2   5  12    2.21    0.47 
   2  -5 -12    2.62    0.65 
   2  -5 -12    1.65    0.49 
   2   5  12    1.39    0.37 
  -3  -5 -12   18.61    1.82 
  -3   5  12   18.45    1.65 
   3  -5  12   19.71    1.62 
  -3  -5 -12   18.27    1.68 
   3  -5  12   21.16    1.63 
  -3   5 -12   19.00    1.78 
   3  -5 -12   21.12    1.72 
  -3   5 -12   19.85    1.78 
   3   5  12   19.35    1.64 
   3   5  12   18.78    1.57 
   3  -5 -12   18.60    1.73 
  -4  -5 -12    8.35    1.06 
   4  -5  12   10.52    0.99 
  -4  -5 -12    9.11    0.99 
  -4   5  12    9.14    0.95 
   4   5  12    8.79    0.94 
  -4  -5  12    8.76    0.88 
   4  -5 -12    8.26    1.06 
  -4   5 -12    8.57    1.02 
  -4   5 -12    9.56    1.05 
  -5   5  12    4.56    0.60 
  -5  -5 -12    3.53    0.61 
   5  -5  12    4.57    0.74 
  -5   5 -12    4.32    0.70 
  -5  -5  12    5.62    0.62 
  -5   5 -12    4.23    0.65 
   5   5  12    5.67    0.59 
   5  -5 -12    4.95    0.78 
   6  -5  12    0.53    0.19 
  -6   5  12    0.23    0.14 
   6   5 -12    0.40    0.31 
  -6  -5 -12    0.30    0.21 
  -6   5 -12    0.18    0.16 
  -6   5 -12    0.13    0.20 
   6  -5 -12    0.15    0.21 
  -6  -5  12    0.62    0.18 
   6   5  12    0.52    0.23 
   0   6  12   12.85    1.12 
   0  -6 -12   11.22    1.24 
   0  -6 -12   12.13    1.27 
  -1  -6 -12    3.98    0.74 
  -1  -6 -12    4.74    0.78 
   1   6  12    4.95    0.63 
   1   6  12    3.48    0.58 
   1  -6 -12    4.69    0.73 
  -2  -6 -12    5.06    0.75 
  -2   6  12    4.13    0.65 
  -2  -6 -12    4.82    0.85 
   2  -6  12    4.90    0.63 
   2  -6 -12    5.90    0.76 
   2   6  12    4.97    0.67 
   2  -6 -12    4.34    0.71 
   2   6  12    5.84    0.67 
   3  -6  12    9.01    0.94 
  -3   6  12    9.59    1.02 
  -3  -6 -12   10.66    1.19 
  -3  -6 -12   10.19    1.11 
   3   6  12   10.05    1.03 
   3  -6 -12   11.15    1.10 
  -3  -6  12    8.48    0.94 
   3  -6 -12    9.03    1.11 
  -3   6 -12    8.39    1.06 
  -3   6 -12    9.37    1.10 
   3   6  12   11.05    1.00 
  -4   6  12    9.74    1.18 
   4  -6  12   10.51    0.98 
  -4  -6 -12    9.67    1.13 
   4  -6 -12   10.15    1.18 
   4  -6 -12   11.15    1.10 
   4   6  12   10.91    1.06 
  -4  -6  12   11.19    1.00 
  -4   6 -12   11.47    1.22 
  -5  -6 -12   -0.33    0.29 
   5  -6  12    0.24    0.17 
  -5   6  12    0.39    0.18 
   5   6 -12   -0.07    0.31 
   5   6  12    0.38    0.17 
   5  -6 -12   -0.07    0.21 
  -5  -6  12    0.26    0.33 
  -5   6 -12    0.13    0.25 
  -5   6 -12    0.56    0.22 
  -6   6  12    0.00    0.12 
   6  -6  12   -0.03    0.18 
   6  -6 -12    0.10    0.24 
  -6   6 -12    0.23    0.16 
  -6  -6  12    0.07    0.12 
  -6   6 -12   -0.01    0.13 
   0   7  12   26.05    1.94 
   0  -7 -12   25.40    2.15 
   0  -7 -12   24.14    2.16 
   1   7  12    7.82    0.86 
  -2  -7 -12    4.38    0.77 
  -2   7  12    3.91    0.62 
  -2  -7 -12    3.45    0.64 
   2  -7 -12    5.46    0.74 
   2  -7 -12    4.62    0.77 
   2   7  12    4.55    0.65 
  -3  -7 -12    6.10    0.83 
  -3   7  12    6.30    0.74 
   3   7 -12    4.94    0.79 
   3  -7  12    6.72    0.64 
   3  -7 -12    4.52    0.76 
   3   7  12    6.40    0.74 
   3  -7 -12    5.24    0.76 
  -3   7 -12    5.13    1.01 
  -4   7  12    1.60    0.37 
  -4  -7 -12    1.52    0.41 
   4  -7  12    1.57    0.31 
  -4   7 -12    2.08    0.39 
   4  -7 -12    2.06    0.47 
  -4   7 -12    1.73    0.39 
   4   7  12    1.69    0.39 
  -4  -7  12    2.40    0.36 
   4  -7 -12    1.05    0.34 
  -5  -7 -12    3.14    0.51 
   5  -7  12    3.27    0.40 
   5   7 -12    2.60    0.51 
  -5   7  12    3.67    0.45 
   5   7  12    4.31    0.49 
  -5   7 -12    3.10    0.47 
  -5  -7  12    3.66    0.41 
  -5   7 -12    3.34    0.43 
   5  -7 -12    4.36    0.58 
   0  -8 -12    3.02    0.53 
   0  -8 -12    2.87    0.60 
  -1  -8 -12    3.52    0.65 
  -1   8  12    2.06    0.48 
  -1  -8 -12    3.27    0.60 
   1  -8 -12    3.70    0.67 
   1   8  12    2.17    0.44 
   1  -8 -12    1.84    0.46 
  -2   8  12    4.63    0.92 
  -2  -8 -12    4.69    0.75 
   2  -8 -12    5.02    0.83 
   2  -8 -12    5.14    0.77 
   2   8  12    5.00    0.63 
  -3   8  12   -0.11    0.19 
  -3  -8 -12    0.15    0.22 
   3  -8 -12    0.37    0.29 
   3  -8 -12    0.04    0.26 
   3   8  12    0.18    0.19 
  -3   8 -12   -0.03    0.23 
  -4   8  12    1.53    0.29 
  -4  -8 -12    0.72    0.23 
  -4  -8  12    1.32    0.22 
   4  -8 -12    0.89    0.29 
   4   8  12    1.82    0.38 
   4  -8 -12    0.88    0.29 
  -4   8 -12    1.02    0.25 
  -5   8  12    2.24    0.30 
  -5   8 -12    1.77    0.31 
   5   8  12    2.12    0.34 
   5  -8 -12    2.47    0.46 
   0  -9 -12    0.61    0.26 
   0  -9 -12    0.00    0.26 
  -1  -9 -12   -0.01    0.23 
   1   9  12    0.37    0.23 
   1  -9 -12    0.39    0.24 
   1  -9 -12    0.03    0.24 
  -2   9  12    0.39    0.28 
  -2  -9 -12   -0.01    0.21 
   2   9  12    0.43    0.22 
   2  -9 -12    0.11    0.24 
   2  -9 -12    0.39    0.25 
  -3   9  12    4.08    0.47 
  -3  -9 -12    2.74    0.49 
   3   9  12    4.93    0.60 
   3  -9 -12    4.01    0.57 
   3  -9 -12    3.11    0.54 
  -4   9  12    0.26    0.12 
   4  -9 -12    0.25    0.17 
   4  -9 -12    0.36    0.17 
   4   9  12    0.21    0.15 
   0 -10 -12    0.24    0.20 
  -1  10  12    1.79    0.42 
  -1 -10 -12    1.37    0.42 
   1 -10 -12    1.21    0.48 
  -2  10  12    0.21    0.18 
   2 -10 -12    0.02    0.21 
   2 -10 -12   -0.23    0.16 
  -3  10  12    0.43    0.13 
  -3 -10 -12    0.11    0.24 
   3 -10 -12    0.27    0.24 
   3 -10 -12    0.09    0.19 
   0 -11 -12    4.20    0.61 
   0   0  13    0.03    0.16 
   1   0  13   58.38    3.71 
   1   0  13   48.48    3.71 
   2   0  13    0.49    0.27 
   2   0 -13   -0.18    0.50 
   2   0  13    0.71    0.22 
  -3   0 -13    0.04    0.37 
   3   0  13    0.33    0.16 
   3   0 -13    0.07    0.39 
  -3   0 -13    0.48    0.51 
  -4   0 -13    1.59    0.46 
   4   0 -13    2.39    0.55 
   4   0 -13    0.60    0.46 
  -4   0 -13    1.90    0.46 
   4   0  13    1.32    0.29 
  -5   0 -13   12.12    1.33 
  -5   0 -13   13.07    1.39 
  -5   0  13   15.64    1.24 
   5   0  13   15.12    1.22 
   6   0  13    2.12    0.38 
  -6   0  13    2.07    0.35 
  -6   0 -13    1.41    0.32 
   6   0 -13    0.96    0.35 
  -6   0 -13    1.15    0.30 
  -7   0  13    2.22    0.27 
  -7   0 -13    1.46    0.25 
  -7   0 -13    1.59    0.28 
   0  -1  13    5.31    0.61 
   0   1  13    6.36    0.64 
   0  -1  13    7.44    0.71 
   1  -1  13   18.07    1.35 
   1  -1  13   15.68    1.36 
   1   1  13   16.23    1.37 
   2  -1  13    1.06    0.32 
   2  -1  13    1.03    0.29 
   2   1  13    1.14    0.29 
   2   1  13    1.58    0.37 
   3  -1  13    5.94    0.66 
   3  -1  13    5.12    0.65 
  -3   1 -13    4.72    1.16 
   3   1  13    6.06    0.80 
   3  -1 -13    3.60    0.74 
   4   1 -13    0.32    0.40 
  -4  -1 -13    0.61    0.30 
   4   1 -13    0.52    0.35 
  -4   1  13    0.29    0.25 
   4  -1  13    0.70    0.26 
  -4  -1 -13    0.45    0.32 
   4  -1  13    0.33    0.16 
   4   1  13    0.13    0.15 
   4  -1 -13    0.19    0.36 
   4   1  13    0.76    0.26 
  -4  -1  13    0.36    0.26 
  -4   1 -13    0.25    0.34 
   4  -1 -13    0.92    0.31 
  -4   1 -13    0.56    0.35 
   5  -1  13   13.18    1.12 
  -5  -1 -13   11.81    1.24 
  -5  -1 -13    9.91    1.17 
  -5   1  13   11.30    1.08 
   5   1  13   11.98    1.07 
  -5   1 -13   12.82    1.30 
  -5   1 -13   11.98    1.24 
  -5  -1  13   14.82    1.14 
   6   1 -13    0.12    0.28 
  -6  -1 -13    0.64    0.27 
   6  -1  13    0.76    0.25 
  -6   1  13    0.38    0.18 
  -6  -1 -13    0.38    0.17 
  -6   1 -13    0.17    0.19 
  -6   1 -13    0.27    0.23 
   6   1  13    0.66    0.33 
  -6  -1  13    0.18    0.18 
   6  -1 -13    0.46    0.34 
  -7  -1 -13    0.12    0.13 
  -7   1  13    0.36    0.13 
  -7   1 -13    0.30    0.12 
  -7  -1  13    0.25    0.12 
  -7   1 -13    0.24    0.13 
   0   2  13   32.55    2.34 
   0   2  13   29.34    2.28 
   0  -2  13   32.80    2.31 
   1  -2  13    4.88    0.63 
   1   2  13    5.89    0.67 
   1   2  13    5.86    0.61 
   2  -2  13   40.26    2.68 
   2  -2  13   35.57    2.70 
   2   2  13   35.72    2.65 
   2   2  13   35.87    2.70 
  -3  -2 -13    3.29    0.64 
  -3  -2 -13    4.97    0.74 
   3  -2  13    2.46    0.44 
   3  -2  13    3.44    0.53 
   3  -2 -13    3.17    1.03 
  -3   2 -13    2.40    0.75 
   3   2  13    3.41    0.52 
  -3   2 -13    2.91    0.68 
   3   2  13    4.15    0.49 
  -4  -2 -13    2.15    0.51 
   4   2 -13    1.73    0.42 
  -4   2  13    1.91    0.39 
   4  -2  13    1.43    0.35 
   4   2 -13    0.80    0.45 
  -4  -2 -13    1.14    0.43 
   4  -2  13    1.91    0.33 
   4  -2 -13    0.88    0.43 
  -4  -2  13    2.03    0.38 
   4  -2 -13    2.26    0.53 
  -4   2 -13    1.65    0.45 
   4   2  13    2.42    0.43 
   4   2  13    1.69    0.29 
  -4   2 -13    1.05    0.36 
  -5  -2 -13    1.20    0.36 
  -5   2  13    0.89    0.29 
  -5  -2 -13    0.55    0.34 
   5  -2  13    0.96    0.30 
  -5   2 -13    0.79    0.36 
  -5  -2  13    1.10    0.29 
  -5   2 -13    1.38    0.40 
   5   2  13    1.56    0.30 
   5  -2 -13    0.26    0.33 
  -6   2  13    2.23    0.35 
  -6  -2 -13    2.11    0.37 
  -6  -2 -13    1.22    0.39 
   6   2  13    1.95    0.33 
  -6   2 -13    1.62    0.33 
  -6   2 -13    1.82    0.37 
   6  -2 -13    1.44    0.40 
  -6  -2  13    1.22    0.39 
   0   3  13    3.45    0.75 
   0   3  13    3.04    0.48 
   1  -3  13   12.32    1.08 
   1  -3  13   11.40    1.03 
   1   3  13   10.86    1.06 
   1   3  13   11.90    1.04 
  -2  -3 -13   44.11    3.39 
  -2  -3 -13   48.79    3.36 
   2  -3  13   45.13    3.11 
   2  -3  13   43.96    3.51 
   2   3  13   40.86    3.07 
   2  -3 -13   40.53    3.29 
  -2   3 -13   43.51    3.41 
   2   3  13   40.83    3.15 
  -3  -3 -13    2.80    0.62 
  -3  -3 -13    2.16    0.55 
   3  -3  13    2.62    0.41 
   3  -3  13    2.35    0.45 
  -3   3 -13    2.30    0.61 
   3  -3 -13    2.77    0.61 
  -3   3 -13    3.28    0.66 
   3   3  13    1.78    0.38 
  -4  -3 -13   33.04    2.89 
   4  -3  13   39.21    2.65 
  -4   3  13   34.50    2.67 
   4   3 -13   34.78    2.77 
  -4  -3 -13   37.21    2.83 
   4   3  13   35.63    2.58 
   4   3  13   36.37    2.72 
  -4  -3  13   34.48    2.58 
   4  -3 -13   41.51    2.94 
  -4   3 -13   33.21    2.82 
  -4   3 -13   36.30    2.88 
   5  -3  13    1.88    0.41 
  -5  -3 -13    1.50    0.47 
  -5   3  13    2.66    0.59 
  -5  -3 -13    0.87    0.38 
  -5   3 -13    1.48    0.47 
  -5   3 -13    1.18    0.37 
  -5  -3  13    2.08    0.38 
  -6  -3 -13    0.11    0.25 
   6   3 -13    0.12    0.31 
   6  -3  13    0.33    0.20 
  -6   3  13    0.29    0.18 
  -6  -3 -13    0.93    0.35 
  -6  -3  13    0.28    0.19 
   6   3  13    0.63    0.22 
  -6   3 -13    0.33    0.17 
  -6   3 -13   -0.01    0.18 
   6  -3 -13    0.74    0.26 
   6  -3 -13   -0.13    0.34 
   0   4  13   17.66    1.51 
   0  -4 -13   18.44    2.01 
   0   4  13   18.39    1.49 
   1  -4  13    4.01    0.56 
  -1  -4 -13    4.43    0.75 
  -1  -4 -13    3.24    0.71 
   1   4  13    4.77    0.57 
   1   4  13    3.44    0.53 
  -2  -4 -13   16.80    1.65 
   2  -4  13   17.33    1.56 
  -2  -4 -13   14.88    1.60 
   2  -4  13   14.42    1.39 
   2   4  13   17.91    1.44 
   2   4  13   15.55    1.41 
   2   4  13   19.69    1.46 
   2  -4 -13   16.81    1.62 
  -3   4  13   13.51    1.31 
  -3  -4 -13   14.66    1.43 
  -3  -4 -13   14.45    1.51 
   3  -4  13   15.78    1.30 
   3  -4  13   15.17    1.32 
   3   4  13   13.89    1.30 
   3   4  13   16.64    1.29 
  -3   4 -13   13.12    1.44 
  -3   4 -13   14.10    1.47 
   3  -4 -13   14.82    1.48 
  -4   4  13    6.72    0.82 
   4  -4  13    7.08    0.83 
  -4  -4 -13    9.83    1.04 
  -4  -4 -13    7.73    0.89 
  -4   4 -13    7.51    0.96 
   4   4  13    7.75    0.84 
  -4  -4  13    6.97    0.74 
   4  -4 -13    6.66    0.97 
  -4   4 -13    6.98    0.92 
  -5   4  13    2.29    0.41 
  -5  -4 -13    1.95    0.47 
   5   4  13    2.54    0.40 
  -5   4 -13    1.48    0.44 
  -5  -4  13    1.97    0.37 
   5  -4 -13    2.42    0.52 
  -5   4 -13    1.73    0.46 
  -6  -4 -13    0.37    0.18 
   6   4 -13    0.23    0.29 
   6  -4  13    0.85    0.23 
  -6   4  13    1.02    0.19 
  -6  -4  13    0.54    0.19 
   6   4  13    0.69    0.20 
  -6   4 -13    0.52    0.23 
  -6   4 -13    0.72    0.25 
   0  -5 -13    2.80    0.62 
   0   5  13    4.35    0.59 
   0  -5 -13    4.29    0.74 
   1  -5  13    6.91    0.72 
  -1  -5 -13    6.70    0.91 
  -1  -5 -13    5.41    0.95 
   1  -5 -13    6.57    0.91 
   1   5  13    6.99    0.77 
   1  -5 -13    6.83    0.87 
   1   5  13    5.01    0.73 
   1   5  13    5.79    0.96 
   2  -5  13   24.72    2.02 
   2  -5  13   26.24    2.05 
  -2  -5 -13   27.48    2.32 
  -2  -5 -13   30.16    2.22 
   2   5  13   30.19    2.12 
   2   5  13   27.08    2.11 
   2  -5 -13   22.86    2.18 
  -2   5 -13   24.69    2.17 
   2  -5 -13   26.44    2.19 
  -2   5 -13   22.91    2.12 
  -3  -5 -13   15.44    1.56 
  -3  -5 -13   15.10    1.40 
   3  -5  13   16.00    1.31 
  -3   5  13   14.69    1.35 
   3  -5 -13   14.68    1.53 
   3  -5 -13   14.71    1.38 
  -3   5 -13   13.38    1.43 
  -3   5 -13   14.01    1.45 
   3   5  13   16.41    1.35 
  -4  -5 -13   10.24    1.16 
  -4   5  13    9.97    1.01 
   4  -5  13   10.40    0.99 
   4   5  13   10.88    1.01 
  -4   5 -13   10.73    1.13 
  -4   5 -13    9.06    1.08 
   4  -5 -13    9.81    1.15 
  -5  -5 -13    0.69    0.25 
   5  -5  13    0.63    0.24 
  -5   5  13    0.83    0.25 
   5   5 -13    0.14    0.33 
  -5  -5  13    0.49    0.32 
  -5   5 -13    0.46    0.26 
  -5   5 -13    0.36    0.22 
   5   5  13    0.72    0.23 
   5  -5 -13    0.57    0.28 
   6  -5  13    0.35    0.17 
  -6   5  13    0.62    0.17 
   6   5 -13    0.15    0.33 
  -6  -5 -13    0.76    0.16 
  -6   5 -13    0.40    0.17 
  -6   5 -13    0.19    0.17 
   6   5  13    0.19    0.26 
  -6  -5  13    0.52    0.13 
   0  -6 -13    6.94    0.98 
   0  -6 -13    8.29    1.06 
   0   6  13    8.65    0.86 
  -1  -6 -13    7.59    0.99 
  -1  -6 -13    8.21    1.04 
   1   6  13    7.55    0.84 
   1   6  13    7.34    0.90 
   1  -6 -13    7.03    0.97 
   1  -6 -13    7.05    0.93 
  -2  -6 -13    7.22    1.10 
  -2  -6 -13    8.71    0.98 
   2  -6 -13    7.52    0.93 
   2   6  13    8.79    0.91 
   2  -6 -13    6.65    1.15 
  -3  -6 -13    2.86    0.53 
  -3   6  13    4.32    0.55 
   3   6 -13    1.77    0.51 
   3  -6  13    2.96    0.47 
  -3  -6 -13    3.22    0.62 
   3  -6 -13    3.57    0.60 
   3  -6 -13    3.14    0.64 
   3   6  13    3.74    0.55 
  -3   6 -13    2.26    0.47 
  -3   6 -13    2.07    0.50 
   4  -6  13    6.26    0.93 
  -4  -6 -13    6.17    0.84 
  -4   6  13    6.73    0.74 
   4  -6 -13    6.22    0.85 
  -4  -6  13    5.87    0.64 
   4   6  13    7.00    0.89 
  -4   6 -13    7.19    0.83 
  -4   6 -13    6.15    0.73 
  -5   6  13    0.33    0.17 
   5  -6  13    0.80    0.24 
  -5  -6 -13    0.25    0.18 
   5   6 -13    0.09    0.32 
  -5   6 -13    0.37    0.33 
   5   6  13    0.42    0.28 
  -5  -6  13    0.33    0.17 
  -5   6 -13    0.27    0.18 
   0  -7 -13    5.76    0.81 
   0  -7 -13    5.30    0.79 
   0   7  13    5.23    0.65 
  -1  -7 -13    7.98    0.91 
  -1  -7 -13    7.70    1.00 
   1   7  13    6.94    0.82 
   1  -7 -13    7.28    0.90 
   1  -7 -13    6.20    0.91 
  -2   7  13    5.10    0.71 
  -2  -7 -13    5.18    0.79 
  -2  -7 -13    5.40    0.84 
   2  -7 -13    5.56    0.82 
   2   7  13    5.95    0.72 
   2  -7 -13    5.99    0.80 
   3  -7  13    0.12    0.19 
  -3   7  13    0.14    0.21 
  -3  -7 -13    0.28    0.34 
   3  -7 -13   -0.11    0.25 
  -3   7 -13    0.23    0.25 
   3   7  13    0.25    0.18 
   4  -7  13    0.77    0.25 
  -4   7  13    0.61    0.27 
  -4  -7 -13    0.85    0.24 
   4  -7 -13    0.27    0.22 
  -4   7 -13    1.26    0.44 
  -4  -7  13    0.25    0.26 
  -4   7 -13    0.20    0.20 
   4  -7 -13    0.17    0.23 
   4   7  13    0.50    0.24 
   5  -7  13    0.27    0.25 
  -5   7  13    0.25    0.18 
  -5  -7 -13    0.38    0.16 
  -5   7 -13    0.52    0.17 
  -5  -7  13    0.16    0.23 
   5   7  13    0.12    0.17 
   5  -7 -13    0.05    0.16 
  -5   7 -13    0.10    0.13 
   0  -8 -13    0.34    0.29 
  -1  -8 -13    1.25    0.48 
  -1  -8 -13    1.76    0.42 
   1  -8 -13    1.22    0.35 
   1   8  13    0.98    0.41 
  -2   8  13    1.31    0.26 
  -2  -8 -13    0.32    0.32 
   2  -8 -13    0.95    0.34 
   2   8  13    0.86    0.32 
   2  -8 -13    0.82    0.32 
  -3   8  13    0.93    0.34 
  -3  -8 -13    0.39    0.26 
   3  -8 -13    0.53    0.25 
   3  -8 -13    1.07    0.26 
   3   8  13    0.86    0.29 
  -4   8  13    1.40    0.23 
  -4  -8 -13    1.27    0.27 
   4  -8 -13    0.63    0.25 
  -4   8 -13    0.94    0.31 
   4  -8 -13    1.25    0.26 
   0  -9 -13    0.49    0.26 
   0  -9 -13    0.37    0.42 
  -1  -9 -13    1.10    0.36 
   1  -9 -13    1.42    0.35 
  -2   9  13    1.92    0.31 
  -2  -9 -13    1.83    0.41 
   2  -9 -13    2.19    0.46 
   2   9  13    1.32    0.40 
   2  -9 -13    2.06    0.43 
  -3  -9 -13    5.09    0.61 
  -3   9  13    5.28    0.59 
   3  -9 -13    7.13    0.67 
   3  -9 -13    6.19    0.65 
   3   9  13    5.31    0.60 
   0 -10 -13    3.67    0.54 
  -1 -10 -13    0.39    0.17 
   1 -10 -13    0.27    0.19 
  -2 -10 -13    0.85    0.23 
   2 -10 -13    0.80    0.24 
   0   0  14    0.42    0.22 
   0   0  14    0.53    0.23 
   1   0  14    5.84    0.62 
   1   0  14    4.60    0.63 
   2   0  14    0.11    0.14 
   2   0  14   -0.01    0.18 
  -2   0 -14   -0.60    0.33 
   3   0 -14    0.72    0.43 
   3   0  14    0.69    0.27 
   3   0  14    0.84    0.26 
  -3   0 -14    1.46    0.47 
  -3   0 -14    1.34    0.46 
   4   0  14    1.18    0.49 
   4   0  14    1.62    0.34 
  -4   0  14    1.75    0.32 
  -4   0 -14    1.96    0.46 
  -4   0 -14    1.40    0.41 
  -5   0 -14    0.43    0.29 
  -5   0 -14    0.21    0.27 
  -5   0  14   -0.11    0.19 
   5   0  14    0.45    0.21 
   5   0 -14    0.24    0.35 
   6   0 -14    0.23    0.33 
  -6   0  14    0.00    0.15 
   6   0  14    0.16    0.20 
  -6   0 -14    0.29    0.17 
   0   1  14    2.84    0.45 
   0  -1  14    3.14    0.47 
   0   1  14    3.45    0.51 
   1  -1  14   41.32    2.86 
   1  -1  14   37.80    2.87 
   1   1  14   36.53    2.86 
   1   1  14   43.40    2.88 
   2  -1  14    1.83    0.40 
  -2  -1 -14    1.66    0.55 
  -2  -1 -14    2.09    0.58 
   2   1  14    2.01    0.40 
  -2   1 -14    2.36    0.58 
   3  -1  14    2.50    0.45 
  -3  -1 -14    2.41    0.54 
  -3  -1 -14    2.39    0.56 
   3  -1  14    2.47    0.45 
   3   1  14    2.07    0.37 
  -3   1 -14    2.20    0.51 
   3  -1 -14    2.16    0.50 
   3  -1 -14    1.83    0.49 
   3   1  14    1.74    0.42 
  -3   1 -14    1.66    0.44 
  -4  -1 -14    1.58    0.51 
   4  -1  14    1.59    0.39 
   4  -1  14    1.48    0.32 
  -4  -1 -14    1.52    0.41 
  -4   1  14    1.99    0.37 
   4   1  14    2.21    0.34 
  -4   1 -14    1.02    0.38 
   4   1  14    2.44    0.40 
  -4  -1  14    2.62    0.48 
   4  -1 -14    0.81    0.48 
  -4   1 -14    1.58    0.47 
   5  -1  14    7.30    0.73 
  -5   1  14    6.25    0.69 
  -5  -1 -14    8.27    1.26 
  -5  -1 -14    6.61    0.91 
  -5  -1  14    6.50    0.68 
   5   1  14    7.18    0.99 
  -5   1 -14    7.04    0.91 
  -5   1 -14    5.91    0.90 
  -6   1  14    0.68    0.19 
  -6  -1 -14    0.58    0.31 
   6   1 -14    0.45    0.34 
  -6  -1 -14    0.49    0.20 
   6  -1  14    1.10    0.27 
  -6   1 -14    0.39    0.19 
  -6   1 -14    0.46    0.28 
  -6  -1  14    0.86    0.21 
   6  -1 -14    0.59    0.38 
   6   1  14    0.54    0.19 
   0   2  14    0.07    0.21 
   0  -2  14    0.56    0.25 
   0   2  14    0.94    0.31 
   1  -2  14    5.79    0.72 
  -1  -2 -14    6.56    1.49 
   1  -2  14    6.72    0.71 
   1   2  14    7.21    0.71 
   1   2  14    6.20    0.73 
   2  -2  14    3.95    0.55 
   2  -2  14    4.04    0.59 
   2   2  14    4.45    0.54 
   2   2  14    4.24    0.60 
  -2   2 -14    3.59    0.72 
   2  -2 -14    4.02    1.15 
  -2   2 -14    4.98    1.16 
   3  -2  14   16.39    1.39 
  -3  -2 -14   15.67    1.62 
  -3  -2 -14   14.98    1.50 
   3  -2  14   16.77    1.34 
  -3   2 -14   13.70    1.49 
  -3   2 -14   15.60    1.55 
   3  -2 -14   17.27    1.52 
   3   2  14   15.74    1.36 
   3   2  14   14.69    1.29 
  -4   2  14    9.92    0.93 
  -4  -2 -14    8.52    1.05 
  -4  -2 -14    9.67    1.15 
   4  -2  14   10.19    0.99 
   4  -2  14   11.37    0.99 
   4   2  14    9.83    0.90 
   4   2  14   10.56    0.98 
  -4   2 -14    9.53    1.10 
   4  -2 -14   10.39    1.11 
  -4   2 -14   10.22    1.15 
  -5   2  14   -0.32    0.19 
   5  -2  14    0.03    0.24 
  -5  -2 -14    0.30    0.25 
  -5  -2 -14    0.14    0.33 
   5  -2 -14    0.55    0.30 
  -5  -2  14    0.01    0.19 
   5  -2 -14    0.00    0.36 
   5   2  14    0.41    0.19 
  -6  -2 -14    1.07    0.28 
  -6  -2 -14    1.39    0.25 
  -6   2  14    0.89    0.21 
   6  -2 -14    0.14    0.48 
   6   2  14    1.73    0.33 
  -6  -2  14    1.14    0.23 
  -6   2 -14    1.30    0.37 
  -6   2 -14    1.08    0.37 
   0   3  14   -0.12    0.21 
   0  -3 -14    0.01    0.33 
   0   3  14    0.34    0.22 
  -1  -3 -14   11.98    1.32 
   1  -3  14   13.79    1.24 
  -1  -3 -14   10.88    1.30 
   1  -3  14   10.56    1.07 
  -1   3 -14   10.43    1.68 
   1   3  14   12.82    1.11 
   1   3  14   13.55    1.23 
   1  -3 -14   11.27    1.27 
   2  -3  14   15.08    1.33 
  -2  -3 -14   14.30    1.51 
  -2  -3 -14   16.78    1.62 
   2  -3  14   14.36    1.35 
   2  -3 -14   13.59    1.49 
   2   3  14   15.54    1.38 
  -2   3 -14   17.33    1.61 
   2   3  14   17.53    1.36 
  -2   3 -14   17.36    1.54 
   3  -3  14    5.44    0.71 
  -3  -3 -14    6.20    0.84 
   3  -3  14    5.35    0.67 
   3   3  14    5.61    0.71 
   3   3  14    5.86    0.66 
   3  -3 -14    6.14    0.87 
  -3   3 -14    5.26    0.82 
  -3   3 -14    6.45    0.85 
   4  -3  14    3.14    0.56 
  -4  -3 -14    3.94    0.74 
  -4  -3 -14    4.65    0.71 
  -4   3  14    4.60    0.56 
  -4   3 -14    3.80    0.70 
   4   3  14    4.41    0.59 
  -4   3 -14    3.74    0.70 
   4  -3 -14    2.60    0.60 
  -5   3  14    2.98    0.42 
  -5  -3 -14    3.64    0.54 
   5  -3  14    4.01    0.52 
  -5   3 -14    3.76    0.64 
   5   3  14    3.14    0.46 
   5  -3 -14    3.88    0.59 
  -5  -3  14    2.87    0.42 
  -5   3 -14    2.11    0.49 
   6  -3  14    0.20    0.13 
  -6   3  14    0.21    0.13 
   6   3 -14   -0.04    0.29 
  -6  -3 -14    0.32    0.15 
   6  -3 -14    0.45    0.34 
   6   3  14   -0.03    0.15 
  -6   3 -14   -0.07    0.15 
  -6   3 -14    0.21    0.14 
  -6  -3  14    0.25    0.22 
   0  -4 -14    0.73    0.45 
  -1  -4 -14    9.91    1.20 
  -1  -4 -14    9.26    1.17 
   1  -4  14   10.25    0.96 
   1  -4 -14   11.23    1.14 
   1   4  14   11.11    1.01 
   1   4  14    8.35    0.95 
   1  -4 -14    9.54    1.17 
  -2  -4 -14   43.64    3.12 
  -2  -4 -14   35.85    3.11 
   2  -4  14   38.34    2.88 
   2  -4  14   37.17    2.85 
   2   4  14   39.07    2.92 
   2  -4 -14   38.10    2.99 
  -2   4 -14   40.60    3.08 
  -2   4 -14   37.95    3.01 
   2  -4 -14   36.78    3.05 
   2   4  14   45.00    2.94 
   3  -4  14   60.10    4.30 
  -3  -4 -14   57.23    4.57 
  -3  -4 -14   61.71    4.53 
  -3   4 -14   56.32    4.55 
   3  -4 -14   62.95    4.62 
   3   4  14   69.66    4.38 
  -3   4 -14   63.55    4.51 
  -4  -4 -14    5.48    0.83 
   4  -4  14    5.05    0.64 
  -4  -4 -14    5.13    0.74 
   4  -4 -14    4.23    0.81 
   4   4  14    4.99    0.64 
  -4   4 -14    6.06    0.81 
  -4   4 -14    5.32    0.79 
  -5   4  14    0.44    0.20 
   5   4 -14    0.15    0.34 
   5  -4  14    0.82    0.24 
  -5  -4 -14    0.32    0.25 
   5   4  14    0.65    0.23 
  -5  -4  14    0.63    0.26 
   5  -4 -14    0.12    0.24 
  -5   4 -14    0.41    0.24 
  -5   4 -14    0.35    0.24 
  -6   4  14    0.73    0.16 
   6  -4  14    0.79    0.19 
  -6  -4 -14    0.58    0.18 
   6   4  14    1.00    0.21 
  -6  -4  14    0.56    0.17 
   6  -4 -14    1.01    0.25 
  -6   4 -14    0.36    0.17 
  -6   4 -14    0.66    0.23 
   0   5  14    0.60    0.26 
   0  -5 -14    0.79    0.35 
   0  -5 -14    1.11    0.39 
  -1  -5 -14   23.20    2.01 
  -1  -5 -14   23.77    1.95 
   1  -5 -14   20.65    1.89 
   1   5  14   22.40    1.80 
   1   5  14   20.70    1.74 
   1  -5 -14   19.29    1.91 
   2  -5  14    3.86    0.55 
   2   5  14    3.24    0.55 
   3  -5  14    0.08    0.20 
  -3  -5 -14    0.32    0.29 
  -3  -5 -14   -0.05    0.29 
  -3   5  14    0.41    0.28 
  -3   5 -14    0.14    0.31 
   3  -5 -14   -0.11    0.25 
   3   5  14    0.35    0.25 
  -3   5 -14    0.53    0.30 
   4  -5  14    9.55    0.91 
  -4  -5 -14   10.00    0.94 
  -4  -5 -14    7.27    1.13 
  -4   5  14    9.94    0.89 
   4   5  14    8.57    1.10 
   4  -5 -14   11.25    1.35 
  -4   5 -14    8.64    1.03 
  -4   5 -14    9.27    1.04 
   5  -5  14    6.27    0.61 
  -5   5  14    5.31    0.56 
   5   5  14    6.32    0.83 
   5  -5 -14    6.34    1.02 
  -5   5 -14    5.64    1.08 
  -5  -5  14    4.70    0.54 
   0  -6 -14    0.34    0.44 
  -1  -6 -14    4.59    0.79 
  -1  -6 -14    3.92    0.77 
   1  -6 -14    5.03    0.81 
   1   6  14    4.22    0.64 
   1  -6 -14    6.48    0.81 
   1   6  14    6.30    0.84 
  -2  -6 -14    1.41    0.45 
   2  -6  14    2.26    0.42 
  -2  -6 -14    1.46    0.42 
   2  -6 -14    1.33    0.36 
   2   6  14    1.94    0.43 
   2  -6 -14    0.79    0.34 
  -3  -6 -14    1.07    0.36 
  -3   6  14    1.02    0.27 
   3  -6  14    0.89    0.25 
  -3  -6 -14    1.39    0.46 
   3  -6 -14    1.17    0.31 
   3   6  14    1.09    0.32 
  -3   6 -14    0.45    0.37 
  -3   6 -14    0.92    0.32 
   3  -6 -14    0.99    0.34 
  -4  -6 -14   -0.26    0.19 
  -4   6  14    0.37    0.26 
   4  -6  14    0.13    0.17 
  -4   6 -14    0.38    0.20 
  -4   6 -14    0.06    0.24 
   4  -6 -14    0.18    0.23 
   4   6  14    0.05    0.16 
  -5  -6 -14    0.33    0.17 
  -5   6  14    0.70    0.22 
   5  -6  14    0.44    0.16 
   5  -6 -14    0.64    0.24 
  -5   6 -14    0.06    0.15 
   5   6  14    0.52    0.18 
  -5   6 -14    0.22    0.18 
   0  -7 -14    9.26    1.11 
   0  -7 -14   12.32    1.26 
  -1  -7 -14    0.73    0.33 
  -1  -7 -14    0.62    0.35 
   1  -7 -14    0.29    0.29 
   1  -7 -14    0.26    0.31 
   1   7  14    0.43    0.20 
  -2  -7 -14    0.68    0.33 
  -2  -7 -14    1.02    0.39 
   2   7  14    1.00    0.27 
   2  -7 -14    0.46    0.32 
   2  -7 -14    0.87    0.42 
  -3  -7 -14    0.36    0.24 
  -3   7  14    0.28    0.37 
   3  -7 -14    0.34    0.25 
   3   7  14    0.28    0.17 
   3  -7 -14    0.13    0.24 
   4  -7  14    0.84    0.34 
  -4  -7 -14    0.67    0.23 
  -4   7 -14    0.56    0.22 
   0  -8 -14    2.27    0.48 
   0  -8 -14    3.28    0.63 
  -1  -8 -14    5.48    0.73 
  -1  -8 -14    6.52    0.88 
   1  -8 -14    6.72    0.80 
   1   8  14    7.59    0.71 
   1  -8 -14    7.31    0.86 
  -2  -8 -14    1.14    0.36 
   2  -8 -14    0.46    0.27 
   2  -8 -14    0.81    0.28 
   2   8  14    0.89    0.25 
  -3   8  14    0.88    0.31 
  -3  -8 -14    0.84    0.47 
   3  -8 -14    0.80    0.37 
   3  -8 -14    0.92    0.28 
  -4  -8 -14    0.51    0.17 
   4  -8 -14    0.41    0.20 
   0  -9 -14    0.62    0.25 
   0  -9 -14    0.75    0.24 
  -1  -9 -14    0.23    0.19 
   1  -9 -14    0.12    0.20 
   1  -9 -14   -0.03    0.20 
  -2  -9 -14    3.72    0.53 
   2  -9 -14    3.49    0.48 
   2  -9 -14    4.27    0.54 
  -3  -9 -14    0.39    0.23 
   3  -9 -14    0.77    0.34 
   3  -9 -14    0.91    0.22 
   0 -10 -14    0.30    0.17 
  -1 -10 -14    0.46    0.16 
   1 -10 -14   -0.11    0.15 
   0   0  15    0.32    0.24 
   0   0 -15    0.05    0.28 
  -1   0 -15    1.59    0.47 
   1   0  15    1.27    0.42 
   1   0 -15    1.44    0.50 
   1   0  15    1.96    0.39 
  -2   0 -15    2.48    0.57 
   2   0 -15    2.21    0.51 
   2   0  15    2.39    0.44 
  -2   0 -15    1.75    0.50 
   2   0  15    2.89    0.50 
   3   0  15    0.01    0.18 
  -3   0 -15   -0.04    0.34 
   3   0 -15    0.28    0.40 
  -3   0 -15    0.27    0.28 
   3   0  15    0.15    0.16 
  -4   0 -15    0.21    0.30 
   4   0  15   -0.09    0.20 
  -4   0 -15    0.37    0.29 
   5   0  15    3.89    0.55 
  -5   0 -15    4.31    0.67 
  -5   0  15    3.74    0.46 
  -5   0 -15    4.69    0.70 
  -6   0  15    2.74    0.37 
   6   0  15    3.74    0.43 
  -6   0 -15    2.52    0.44 
  -6   0 -15    2.78    0.41 
   0   1  15   59.98    3.98 
   0  -1 -15   53.48    4.18 
   0  -1  15   59.24    3.95 
   0   1 -15   53.74    4.15 
   1  -1  15   17.79    1.47 
   1   1 -15   18.04    1.66 
   1  -1  15   19.36    1.52 
  -1  -1 -15   19.00    1.68 
   1   1  15   17.18    1.45 
  -1   1 -15   18.91    1.90 
   1   1  15   16.86    1.48 
   1  -1 -15   17.16    1.70 
  -1   1 -15   16.50    1.73 
   2  -1  15    1.12    0.29 
  -2  -1 -15    1.65    0.47 
  -2  -1 -15    0.90    0.44 
   2  -1  15    0.49    0.27 
   2   1  15    0.84    0.28 
  -2   1 -15    0.52    0.35 
   2   1  15    1.09    0.27 
  -3  -1 -15    1.08    0.36 
  -3  -1 -15    1.03    0.37 
   3  -1  15    0.75    0.26 
   3  -1  15    0.81    0.30 
   3   1  15    0.73    0.28 
   3   1  15    0.91    0.22 
   3  -1 -15    0.52    0.35 
  -3   1 -15    1.97    0.48 
  -3   1 -15    0.20    0.35 
  -4  -1 -15    0.36    0.30 
   4  -1  15    1.59    0.35 
  -4  -1 -15    0.27    0.38 
  -4   1 -15    1.11    0.40 
   4   1  15    0.93    0.29 
  -4   1 -15    1.80    0.49 
   4  -1 -15    1.26    0.38 
  -5   1  15    6.30    0.64 
  -5  -1 -15    6.44    0.81 
   5  -1  15    6.59    0.73 
  -5  -1 -15    7.01    0.86 
  -5  -1  15    5.88    0.73 
  -5   1 -15    7.15    0.85 
  -5   1 -15    6.12    0.84 
   5   1  15    8.09    0.73 
  -6  -1 -15    0.73    0.22 
  -6  -1 -15    0.98    0.23 
  -6   1  15    0.83    0.20 
  -6   1 -15    0.42    0.21 
  -6   1 -15    0.75    0.25 
   6   1  15    1.09    0.23 
  -6  -1  15    1.38    0.24 
   0   2 -15   13.21    1.43 
   0  -2  15   13.64    1.46 
   0  -2 -15   13.93    1.37 
   1  -2  15    1.49    0.37 
   1  -2  15    1.27    0.37 
  -1  -2 -15    0.59    0.65 
  -1  -2 -15    1.24    0.45 
   1   2  15    1.14    0.33 
   1  -2 -15    0.92    0.38 
   1   2  15    1.61    0.36 
  -2  -2 -15    2.81    0.63 
  -2  -2 -15    1.99    0.49 
   2  -2  15    2.31    0.50 
   2  -2  15    2.99    0.47 
   2  -2 -15    1.90    0.45 
   2   2  15    2.83    0.49 
   2   2  15    3.21    0.48 
  -2   2 -15    4.13    0.71 
  -2   2 -15    4.21    0.72 
   3  -2  15    3.05    0.51 
   3   2  15    2.76    0.51 
  -4  -2 -15    0.22    0.26 
  -4  -2 -15    0.31    0.28 
   4   2 -15   -0.54    0.35 
   4  -2  15    0.39    0.21 
   4   2  15    0.20    0.18 
  -4   2 -15    0.93    0.33 
   4  -2 -15    0.69    0.33 
  -4   2 -15    0.57    0.32 
  -5  -2 -15    1.06    0.34 
  -5   2  15    0.45    0.30 
   5  -2  15    0.70    0.28 
  -5  -2 -15    1.01    0.29 
   5   2 -15   -0.02    0.38 
  -5   2 -15    1.12    0.37 
   5   2  15    0.94    0.27 
  -5   2 -15    0.87    0.32 
  -5  -2  15    0.85    0.31 
  -6  -2 -15    0.94    0.25 
  -6  -2 -15    1.34    0.26 
  -6   2  15    1.03    0.17 
   6  -2  15    1.09    0.23 
  -6   2 -15    0.84    0.24 
  -6  -2  15    0.88    0.23 
  -6   2 -15    0.88    0.21 
   0  -3 -15   -0.17    0.38 
   0   3  15    0.23    0.26 
   0  -3 -15    0.36    0.36 
  -1  -3 -15    3.11    0.62 
   1  -3  15    4.33    0.58 
   1  -3 -15    2.26    0.53 
   1   3  15    2.88    0.54 
   1  -3 -15    3.65    0.66 
  -1   3 -15    4.78    0.79 
   1   3  15    3.72    0.57 
   2  -3  15    2.10    0.46 
  -2  -3 -15    2.51    0.57 
  -2  -3 -15    3.57    0.66 
   2  -3  15    1.87    0.40 
   2   3  15    2.13    0.48 
   2   3  15    2.37    0.43 
  -2   3 -15    1.97    0.46 
  -3  -3 -15    5.09    0.83 
   3  -3  15    4.47    0.58 
  -3  -3 -15    5.16    0.83 
   3  -3  15    3.94    0.62 
  -3   3 -15    3.11    0.66 
   3   3  15    5.28    0.60 
   3   3  15    4.74    0.61 
   3  -3 -15    3.97    0.72 
  -3   3 -15    4.28    0.76 
  -4  -3 -15    2.35    0.51 
  -4  -3 -15    2.61    0.58 
   4  -3 -15    3.30    0.67 
  -4   3 -15    2.81    0.58 
  -4   3 -15    3.42    0.63 
   5  -3  15    1.75    0.35 
   5   3 -15    0.79    0.75 
  -5  -3 -15    1.57    0.38 
  -5   3  15    1.60    0.28 
  -5  -3 -15    1.04    0.34 
  -5   3 -15    1.03    0.35 
   5   3  15    1.43    0.31 
   5  -3 -15    1.14    0.45 
  -5   3 -15    0.82    0.27 
   6  -3  15    0.32    0.14 
  -6   3  15    0.05    0.14 
   6   3  15    0.39    0.23 
  -6   3 -15    0.39    0.15 
  -6   3 -15    0.43    0.17 
   0  -4 -15    1.71    0.47 
   0   4  15    1.96    0.42 
   0  -4 -15    2.27    0.56 
  -1  -4 -15    1.91    0.52 
  -1  -4 -15    1.81    0.45 
   1  -4  15    0.73    0.30 
   1   4  15    1.03    0.35 
   1   4  15    0.52    0.28 
   1  -4 -15    0.85    0.36 
   1  -4 -15    1.10    0.42 
   2  -4  15    4.94    0.70 
   2   4  15    5.86    1.04 
   2   4  15    5.87    0.70 
  -3  -4 -15   22.72    1.92 
   3  -4  15   22.39    1.78 
  -3  -4 -15   20.73    1.97 
  -3   4 -15   21.38    1.88 
   3   4  15   22.49    1.79 
  -3   4 -15   21.16    1.90 
   3  -4 -15   22.08    1.95 
   4  -4  15    6.08    0.70 
  -4  -4 -15    6.18    1.00 
  -4   4  15    6.37    0.66 
  -4  -4 -15    5.39    0.74 
  -4   4 -15    6.99    0.84 
  -4   4 -15    6.10    0.81 
   4  -4 -15    6.68    0.87 
   5  -4  15    0.93    0.25 
  -5  -4 -15    0.57    0.21 
  -5  -4 -15    0.75    0.30 
   5  -4 -15    1.01    0.31 
   5   4  15    1.05    0.34 
  -5   4 -15    0.63    0.34 
  -5   4 -15    1.10    0.40 
   0   5  15    0.24    0.30 
  -1  -5 -15    1.00    0.42 
  -1  -5 -15    1.53    0.46 
   1  -5 -15    0.90    0.43 
   1   5  15    1.22    0.40 
   1  -5 -15    2.12    0.41 
  -2  -5 -15   12.15    1.31 
   2  -5  15   13.89    1.09 
  -2  -5 -15   11.72    1.30 
   2   5  15   11.70    1.12 
  -2   5 -15    9.85    1.13 
   2  -5 -15   11.58    1.21 
   2  -5 -15   11.59    1.26 
  -3  -5 -15    0.32    0.30 
   3  -5  15    0.96    0.27 
  -3   5 -15    1.09    0.45 
   3   5  15    0.97    0.30 
   3  -5 -15    0.56    0.30 
  -4   5  15    3.74    0.66 
  -4  -5 -15    3.75    0.64 
   4  -5  15    5.06    0.57 
  -4  -5 -15    4.09    0.68 
  -4   5 -15    4.35    0.64 
   4  -5 -15    5.24    0.75 
   4   5  15    5.00    0.60 
  -4   5 -15    4.70    0.63 
  -5  -5 -15    0.23    0.18 
   5  -5  15    0.75    0.20 
   5   5  15    0.55    0.19 
  -5   5 -15    0.40    0.21 
  -5   5 -15    0.87    0.24 
   5  -5 -15    0.33    0.24 
   0  -6 -15    3.55    0.72 
   0  -6 -15    4.05    0.71 
  -1  -6 -15    1.14    0.42 
  -1  -6 -15    2.01    0.43 
   1  -6 -15    2.23    0.54 
   1   6  15    2.38    0.44 
   1  -6 -15    1.97    0.50 
  -2  -6 -15    0.53    0.35 
  -2  -6 -15    0.49    0.54 
   2  -6 -15    1.16    0.38 
   2   6  15    0.51    0.25 
  -3  -6 -15    0.23    0.26 
   3  -6  15    0.66    0.20 
  -3  -6 -15    0.24    0.28 
   3  -6 -15    0.60    0.33 
  -3   6 -15    0.67    0.32 
   3  -6 -15    0.92    0.34 
   3   6  15    0.42    0.25 
  -3   6 -15   -0.32    0.26 
  -4  -6 -15    2.13    0.45 
   4  -6  15    1.82    0.37 
  -4   6  15    2.69    0.44 
  -4   6 -15    2.81    0.41 
   4  -6 -15    2.08    0.44 
   4   6  15    2.10    0.41 
  -4   6 -15    2.22    0.39 
  -5  -6 -15    0.37    0.15 
  -5   6 -15    0.33    0.16 
  -5   6 -15    0.47    0.15 
   5   6  15    0.62    0.26 
   5  -6 -15    0.18    0.28 
   0  -7 -15   -0.11    0.35 
  -1  -7 -15    2.33    0.49 
   1  -7 -15    2.60    0.72 
   1   7  15    2.34    0.41 
   1  -7 -15    1.74    0.49 
  -2  -7 -15    0.61    0.32 
  -2  -7 -15    0.81    0.29 
   2  -7 -15    1.22    0.35 
   2  -7 -15    0.25    0.30 
   2   7  15    0.65    0.23 
  -3  -7 -15    0.18    0.19 
   3  -7 -15    0.60    0.22 
   3  -7 -15    0.64    0.24 
   3   7  15    0.48    0.21 
  -4  -7 -15    0.18    0.20 
  -4   7 -15    0.04    0.17 
   4   7  15    0.17    0.19 
   4  -7 -15    0.53    0.22 
   0  -8 -15   -0.30    0.19 
   0  -8 -15    0.22    0.25 
  -1  -8 -15    0.27    0.22 
  -1  -8 -15    0.58    0.24 
   1  -8 -15    0.23    0.24 
   1  -8 -15    0.37    0.21 
  -2  -8 -15    1.04    0.33 
   2  -8 -15    1.10    0.32 
   2   8  15    0.88    0.26 
  -3  -8 -15    0.04    0.15 
   3  -8 -15    0.18    0.16 
   3   8  15    0.24    0.16 
   3  -8 -15    0.24    0.20 
   0  -9 -15    0.02    0.15 
   0  -9 -15   -0.19    0.22 
  -1  -9 -15    0.05    0.16 
   1  -9 -15   -0.01    0.16 
  -2  -9 -15   -0.12    0.13 
   2  -9 -15   -0.01    0.23 
   2  -9 -15   -0.18    0.22 
   0   0 -16   50.65    3.95 
   0   0  16   55.25    3.72 
  -1   0 -16    2.06    0.52 
   1   0  16    2.19    0.44 
   1   0  16    1.75    0.42 
  -1   0 -16    1.79    0.48 
   2   0  16    5.14    0.61 
  -2   0 -16    5.35    0.83 
   2   0 -16    4.44    0.77 
  -2   0 -16    3.22    0.72 
   2   0  16    3.93    0.61 
  -3   0 -16    0.29    0.29 
   3   0  16    0.58    0.27 
   3   0  16    0.21    0.21 
  -3   0 -16    0.70    0.33 
   4   0  16    0.67    0.24 
  -4   0 -16    0.55    0.34 
  -4   0 -16    0.59    0.30 
  -5   0 -16    0.42    0.21 
  -5   0 -16    0.15    0.19 
   5   0  16    0.38    0.16 
  -6   0 -16    0.69    0.21 
   6   0  16    1.17    0.23 
  -6   0 -16    0.80    0.26 
   0  -1 -16    1.07    0.37 
   0   1  16    1.31    0.35 
   0   1 -16    0.59    0.47 
   1  -1  16    5.74    0.70 
  -1  -1 -16    6.38    0.90 
   1   1 -16    7.12    0.89 
   1  -1  16    5.48    0.94 
  -1  -1 -16    6.43    0.91 
   1   1  16    5.72    0.70 
   1   1  16    5.70    0.70 
   1  -1 -16    6.70    0.87 
  -1   1 -16    5.82    0.88 
  -2  -1 -16    5.25    0.83 
   2  -1  16    5.61    0.65 
  -2  -1 -16    6.34    0.87 
   2  -1  16    4.83    0.68 
   2   1  16    4.55    0.66 
   2   1  16    4.62    0.63 
  -2   1 -16    5.19    0.80 
   2  -1 -16    5.77    0.81 
  -2   1 -16    6.51    0.82 
  -3  -1 -16    1.38    0.43 
   3  -1  16    0.93    0.33 
  -3  -1 -16    1.06    0.35 
  -3   1 -16    0.66    0.34 
   3   1  16    0.87    0.28 
   3  -1 -16    1.20    0.41 
  -3   1 -16    1.50    0.38 
   4  -1  16    0.28    0.20 
  -4  -1 -16    0.22    0.27 
  -4  -1 -16    0.35    0.25 
   4  -1 -16   -0.16    0.28 
  -4   1 -16    0.29    0.28 
  -4   1 -16    0.38    0.31 
   4   1  16    0.42    0.23 
  -5  -1 -16    0.59    0.27 
   5  -1  16    0.83    0.26 
  -5  -1 -16    0.22    0.20 
  -5   1 -16    0.72    0.25 
  -5   1 -16    0.68    0.26 
   5   1  16    0.61    0.25 
  -6  -1 -16    3.35    0.38 
   6  -1  16    3.63    0.45 
  -6  -1 -16    3.27    0.43 
  -6   1 -16    3.17    0.42 
   6   1  16    3.82    0.45 
  -6   1 -16    3.64    0.46 
   0   2 -16    1.00    0.46 
   0  -2 -16    1.63    0.45 
   0  -2 -16    0.31    0.35 
   0   2  16    0.96    0.30 
  -1  -2 -16    9.35    1.08 
   1  -2  16   10.49    0.96 
  -1  -2 -16    8.32    1.03 
   1   2  16    9.01    0.93 
  -1   2 -16    7.73    1.09 
   1   2  16    9.27    0.95 
   1  -2 -16   10.20    1.12 
   2  -2  16    2.22    0.53 
  -2  -2 -16    1.86    0.75 
  -2  -2 -16    2.37    0.59 
   2  -2  16    2.74    0.50 
  -2   2 -16    2.09    0.79 
   2   2  16    2.13    0.44 
   2   2  16    2.89    0.52 
   3  -2  16   -0.02    0.18 
  -3  -2 -16    0.37    0.28 
  -3   2 -16   -0.24    0.28 
   3   2  16    0.03    0.19 
  -3   2 -16    0.35    0.27 
   3  -2 -16   -0.47    0.24 
   4  -2  16    0.59    0.23 
  -4  -2 -16    0.94    0.54 
   4  -2 -16    1.26    0.35 
  -4   2 -16    0.34    0.39 
   4   2  16    0.40    0.23 
   5  -2  16    0.71    0.27 
  -5  -2 -16    0.68    0.27 
  -5   2 -16    1.04    0.32 
  -5   2 -16    1.12    0.30 
   5   2  16    1.18    0.27 
   0   3  16    0.40    0.24 
   0  -3 -16    0.53    0.26 
   0  -3 -16   -0.12    0.31 
  -1  -3 -16    2.18    0.53 
  -1  -3 -16    1.76    0.50 
   1  -3  16    1.98    0.43 
   1  -3 -16    2.47    0.59 
   1   3  16    2.45    0.47 
   1  -3 -16    1.26    0.49 
   1   3  16    2.62    0.45 
  -1   3 -16    2.03    0.52 
   2  -3  16   14.99    1.66 
   2  -3  16   15.78    1.41 
  -2  -3 -16   16.46    1.63 
  -2  -3 -16   16.30    1.60 
   2   3  16   19.22    1.47 
  -2   3 -16   20.01    1.63 
  -2   3 -16   14.58    1.47 
   2  -3 -16   18.07    1.63 
   2   3  16   15.14    1.48 
   3  -3  16    1.20    0.33 
  -3  -3 -16    1.10    0.36 
  -3  -3 -16    1.08    0.38 
  -3   3 -16    1.14    0.43 
   3  -3 -16    1.37    0.41 
  -3   3 -16    0.85    0.38 
   3   3  16    1.12    0.33 
  -4  -3 -16    0.83    0.30 
  -4  -3 -16    0.66    0.30 
   4  -3  16    0.75    0.37 
   4   3  16    0.97    0.26 
   4  -3 -16    0.79    0.33 
  -4   3 -16    0.63    0.27 
  -4   3 -16    0.34    0.30 
  -5  -3 -16    1.74    0.32 
  -5  -3 -16    1.29    0.41 
   5  -3  16    2.72    0.43 
   5   3  16    2.28    0.42 
  -5   3 -16    1.69    0.42 
   0  -4 -16    0.86    0.47 
   0  -4 -16   -0.09    0.47 
  -1  -4 -16    3.91    0.76 
  -1  -4 -16    4.87    0.80 
   1  -4 -16    4.49    0.75 
   1   4  16    4.54    0.64 
  -2  -4 -16   11.41    1.24 
   2  -4  16   10.00    1.00 
  -2  -4 -16   10.46    1.24 
   2  -4 -16   10.78    1.21 
  -2   4 -16   10.94    1.17 
   2   4  16   11.12    1.06 
  -3  -4 -16    1.53    0.46 
   3  -4  16    1.01    0.30 
  -3  -4 -16    1.14    0.40 
   3  -4 -16    0.88    0.39 
  -3   4 -16    0.63    0.41 
   3   4  16    1.13    0.33 
  -4  -4 -16    4.34    0.68 
   4  -4  16    4.86    0.56 
   4  -4 -16    4.34    0.68 
   4   4  16    4.44    0.56 
  -4   4 -16    4.69    0.66 
  -4   4 -16    3.15    0.58 
  -5  -4 -16    1.97    0.37 
  -5  -4 -16    1.52    0.27 
   5  -4  16    1.38    0.28 
   5   4  16    1.92    0.35 
  -5   4 -16    1.55    0.31 
   5  -4 -16    1.82    0.38 
  -5   4 -16    2.11    0.37 
   0  -5 -16    3.51    0.67 
   0  -5 -16    4.53    0.71 
  -1  -5 -16    0.73    0.37 
  -1  -5 -16    1.27    0.43 
   1   5  16    0.85    0.30 
   1  -5 -16    0.30    0.29 
   1  -5 -16    1.59    0.47 
  -2  -5 -16    9.69    1.14 
  -2  -5 -16    9.76    1.11 
  -2   5 -16   11.26    1.30 
   2  -5 -16    9.07    1.33 
   2   5  16    9.78    0.97 
   2  -5 -16    9.75    1.08 
  -3  -5 -16    3.60    0.67 
  -3  -5 -16    2.82    0.52 
   3  -5  16    3.75    0.46 
  -3   5 -16    3.16    0.54 
  -3   5 -16    2.98    0.54 
   3  -5 -16    3.60    0.64 
   4  -5  16    5.64    0.69 
  -4  -5 -16    4.99    0.69 
  -4  -5 -16    4.59    0.58 
  -4   5 -16    5.37    0.63 
  -4   5 -16    5.09    0.63 
   4   5  16    5.70    0.62 
   4  -5 -16    5.26    0.73 
  -5  -5 -16    0.91    0.27 
   5  -5  16    0.76    0.24 
   5  -5 -16    0.86    0.24 
  -5   5 -16    0.49    0.17 
   5   5  16    1.22    0.32 
  -5   5 -16    0.74    0.20 
   0  -6 -16   -0.38    0.24 
   0  -6 -16    0.12    0.29 
  -1  -6 -16    1.74    0.51 
   1  -6 -16    1.10    0.41 
   1  -6 -16    1.20    0.56 
  -2  -6 -16    1.60    0.41 
  -2  -6 -16    1.35    0.45 
   2   6  16    1.28    0.32 
   2  -6 -16    0.53    0.30 
   2  -6 -16    1.30    0.33 
  -3  -6 -16    2.81    0.58 
  -3  -6 -16    2.51    0.54 
   3  -6 -16    2.84    0.54 
   3   6  16    2.55    0.45 
  -4  -6 -16    0.33    0.18 
   4   6  16    0.35    0.17 
   4  -6 -16    0.13    0.16 
  -4   6 -16   -0.09    0.19 
  -4   6 -16    0.67    0.17 
   0  -7 -16    1.33    0.37 
   0  -7 -16    0.89    0.35 
  -1  -7 -16    5.01    0.74 
  -1  -7 -16    3.60    0.61 
   1  -7 -16    5.43    0.70 
   1  -7 -16    4.55    0.66 
  -2  -7 -16    0.20    0.24 
  -2  -7 -16    0.24    0.21 
   2  -7 -16    0.29    0.20 
   2  -7 -16    0.68    0.34 
  -3  -7 -16    1.32    0.33 
   3   7  16    1.61    0.28 
  -4  -7 -16    0.13    0.14 
   4   7  16   -0.01    0.14 
   0  -8 -16    2.26    0.40 
   0  -8 -16    1.99    0.55 
  -1  -8 -16    0.83    0.25 
  -1  -8 -16    0.20    0.30 
   1  -8 -16    0.89    0.26 
   1  -8 -16    0.63    0.24 
  -2  -8 -16   -0.17    0.16 
   2  -8 -16    0.19    0.18 
   2  -8 -16   -0.18    0.16 
  -3  -8 -16    0.29    0.21 
   0  -9 -16    3.49    0.48 
  -1  -9 -16    0.32    0.17 
   1  -9 -16   -0.09    0.22 
   1  -9 -16    0.23    0.23 
   0   0 -17    0.01    0.29 
  -1   0 -17    0.44    0.46 
  -1   0 -17    0.62    0.62 
   1   0  17    0.24    0.25 
   1   0 -17    0.52    0.61 
  -2   0 -17    1.39    0.40 
   2   0 -17    0.97    0.41 
  -2   0 -17    1.51    0.39 
   2   0  17    0.76    0.31 
  -3   0 -17    1.18    0.41 
  -3   0 -17    0.49    0.30 
   3   0  17    1.24    0.35 
  -4   0 -17    0.30    0.30 
   4   0  17    0.56    0.25 
  -4   0 -17    0.11    0.23 
  -5   0 -17    4.98    0.69 
  -5   0 -17    5.85    0.76 
   5   0  17    5.83    0.80 
   0   1 -17    5.16    0.84 
   0  -1 -17    5.41    0.81 
   1  -1  17    3.09    0.56 
   1   1  17    2.88    0.51 
  -2  -1 -17    7.39    0.93 
  -2  -1 -17    6.93    0.98 
   2  -1  17    7.28    0.81 
   2  -1 -17    6.93    0.90 
  -2   1 -17    7.41    0.94 
  -2   1 -17    6.67    0.90 
   2   1  17    9.14    0.87 
  -3  -1 -17    8.65    1.08 
   3  -1  17    9.57    0.98 
  -3  -1 -17   12.08    1.20 
   3  -1 -17   11.04    1.32 
  -3   1 -17   10.56    1.12 
  -3   1 -17    8.94    1.06 
   3   1  17   10.28    1.00 
   4  -1  17    1.52    0.35 
  -4  -1 -17    1.36    0.42 
  -4  -1 -17    1.51    0.42 
  -4   1 -17    1.61    0.42 
   4   1  17    2.08    0.39 
  -4   1 -17    0.96    0.35 
  -5  -1 -17    2.06    0.43 
   5  -1  17    4.04    0.52 
  -5  -1 -17    2.84    0.45 
   5   1  17    3.40    0.44 
  -5   1 -17    2.01    0.42 
  -5   1 -17    3.39    0.49 
  -1  -2 -17    1.65    0.49 
   1  -2  17    1.78    0.47 
  -1  -2 -17    0.99    0.40 
  -1   2 -17    2.15    0.50 
   1  -2 -17    1.72    0.49 
  -2  -2 -17   -0.08    0.31 
  -2  -2 -17    1.04    0.41 
   2  -2  17    0.68    0.29 
  -2   2 -17    0.61    0.33 
  -2   2 -17    0.72    0.36 
   2  -2 -17   -0.05    0.31 
   2   2  17    0.57    0.28 
  -3  -2 -17    7.97    0.98 
  -3  -2 -17    7.61    0.98 
   3  -2  17    7.89    0.81 
  -3   2 -17    9.11    1.01 
   3   2  17    7.67    0.84 
  -4  -2 -17    0.72    0.28 
  -4  -2 -17   -0.12    0.21 
   4  -2  17    0.43    0.21 
  -4   2 -17    0.03    0.22 
   4  -2 -17    1.00    0.31 
  -4   2 -17    0.69    0.27 
   4   2  17    0.21    0.18 
   5  -2  17    3.52    0.42 
  -5  -2 -17    2.26    0.41 
  -5  -2 -17    2.13    0.44 
  -5   2 -17    3.20    0.43 
   5   2  17    2.52    0.40 
  -5   2 -17    2.45    0.46 
   0  -3 -17    0.97    0.40 
   0  -3 -17    0.76    0.38 
  -1  -3 -17   14.45    1.41 
  -1  -3 -17   15.08    1.45 
   1   3  17   13.26    1.22 
   1  -3 -17   14.67    1.42 
  -1   3 -17   11.80    1.33 
  -2  -3 -17    5.02    0.83 
  -2  -3 -17    3.33    0.71 
   2  -3  17    4.30    0.60 
   2  -3 -17    4.65    0.76 
  -2   3 -17    4.43    0.81 
  -2   3 -17    5.13    0.82 
   2   3  17    4.12    0.61 
   3  -3  17    3.78    0.52 
  -3   3 -17    3.90    0.65 
  -3   3 -17    4.04    0.71 
   3   3  17    3.01    0.53 
   3  -3 -17    5.30    0.84 
  -4  -3 -17    3.70    0.56 
   4  -3  17    3.65    0.47 
  -4  -3 -17    2.95    0.50 
   4  -3 -17    2.52    0.66 
  -4   3 -17    3.51    0.56 
  -4   3 -17    3.18    0.55 
  -5  -3 -17    1.85    0.47 
  -5  -3 -17    2.08    0.40 
  -5   3 -17    1.76    0.34 
   5  -3 -17    1.52    0.53 
   5   3  17    2.04    0.36 
  -5   3 -17    2.14    0.36 
   0  -4 -17   10.08    1.09 
   0  -4 -17    8.09    1.07 
  -1  -4 -17    1.22    0.46 
  -1  -4 -17    1.90    0.46 
   1   4  17    2.18    0.43 
   1  -4 -17    1.87    0.50 
   1  -4 -17    1.60    0.50 
  -2  -4 -17    0.40    0.31 
  -2  -4 -17    0.21    0.28 
   2   4  17    0.01    0.20 
  -2   4 -17    0.29    0.40 
   2  -4 -17    0.21    0.30 
   3  -4  17    2.07    0.39 
  -3  -4 -17    1.17    0.39 
  -3  -4 -17    1.81    0.44 
  -3   4 -17    1.69    0.35 
   3   4  17    1.62    0.35 
   3  -4 -17    2.37    0.51 
  -3   4 -17    3.12    0.53 
  -4  -4 -17    1.60    0.31 
   4  -4 -17    1.79    0.53 
  -4   4 -17    1.15    0.37 
  -4   4 -17    2.25    0.41 
   4   4  17    2.22    0.37 
  -5  -4 -17    0.36    0.19 
   5   4  17    0.54    0.22 
  -5   4 -17    0.51    0.16 
  -5   4 -17    0.59    0.18 
   0  -5 -17    0.48    0.46 
   0  -5 -17    0.22    0.29 
  -1  -5 -17    1.91    0.66 
  -1  -5 -17    1.19    0.48 
   1  -5 -17    1.83    0.44 
   1  -5 -17    1.48    0.40 
  -2  -5 -17    1.19    0.37 
  -2  -5 -17    1.34    0.39 
   2   5  17    2.09    0.38 
   2  -5 -17    1.04    0.35 
  -3  -5 -17    1.36    0.38 
   3  -5  17    1.24    0.32 
  -3  -5 -17    1.81    0.37 
   3   5  17    1.85    0.36 
  -3   5 -17    1.59    0.34 
   3  -5 -17    1.23    0.33 
   4  -5  17    2.48    0.49 
  -4  -5 -17    1.98    0.40 
  -4  -5 -17    1.86    0.40 
   4   5  17    2.27    0.36 
   4  -5 -17    2.43    0.45 
  -4   5 -17    1.28    0.38 
   0  -6 -17   -0.24    0.29 
   0  -6 -17    0.35    0.32 
  -1  -6 -17    1.70    0.42 
   1  -6 -17    2.17    0.44 
   1   6  17    2.55    0.47 
   1  -6 -17    1.35    0.37 
  -2  -6 -17    1.05    0.35 
   2  -6 -17    0.98    0.31 
   2  -6 -17    1.29    0.32 
   2   6  17    1.03    0.27 
  -3  -6 -17    9.10    0.84 
  -3  -6 -17    9.20    1.11 
   3   6  17    8.63    1.02 
  -4  -6 -17    0.82    0.23 
   4  -6 -17    0.97    0.31 
   0  -7 -17    0.51    0.26 
   0  -7 -17    1.07    0.33 
  -1  -7 -17    0.12    0.22 
  -1  -7 -17    0.13    0.21 
   1  -7 -17    0.42    0.25 
   1  -7 -17    0.15    0.19 
  -2  -7 -17    0.85    0.26 
  -2  -7 -17    1.02    0.28 
   2  -7 -17    0.20    0.26 
   2   7  17    0.82    0.30 
   2  -7 -17    0.65    0.22 
  -3  -7 -17    0.65    0.24 
   3  -7 -17    1.03    0.27 
   3   7  17    1.31    0.25 
   0  -8 -17    3.22    0.59 
   0  -8 -17    3.27    0.49 
  -1  -8 -17    0.01    0.16 
  -1  -8 -17    0.36    0.20 
   1  -8 -17    0.10    0.16 
   1  -8 -17    0.46    0.19 
  -2  -8 -17    0.18    0.17 
   2  -8 -17   -0.06    0.21 
   2  -8 -17   -0.05    0.26 
   0   0 -18    0.75    0.40 
   1   0  18    4.06    0.57 
  -1   0 -18    2.92    0.62 
   1   0 -18    2.83    0.57 
  -1   0 -18    3.72    0.70 
   2   0  18    6.73    0.80 
   2   0 -18    8.33    1.15 
  -2   0 -18    8.23    0.93 
  -2   0 -18    8.86    1.00 
   3   0  18    3.37    0.56 
  -3   0 -18    4.61    0.84 
  -3   0 -18    3.57    0.62 
  -4   0 -18    1.81    0.40 
   4   0  18    1.49    0.32 
  -4   0 -18    1.90    0.41 
  -5   0 -18    0.21    0.17 
  -5   0 -18    0.46    0.18 
   0   1 -18   -0.24    0.34 
   0  -1 -18    0.08    0.32 
   1   1 -18   13.50    1.23 
  -1  -1 -18   10.46    1.21 
   1  -1  18   12.43    1.02 
  -1  -1 -18    9.08    1.21 
  -1   1 -18   10.35    1.21 
   1   1  18   12.53    1.08 
   1  -1 -18   10.53    1.18 
   2  -1  18    1.38    0.31 
  -2  -1 -18    1.75    0.50 
  -2  -1 -18    1.04    0.36 
   2   1  18    1.65    0.35 
   2  -1 -18    1.29    0.45 
  -2   1 -18    1.16    0.46 
  -3  -1 -18    1.43    0.36 
  -3  -1 -18    1.09    0.34 
  -3   1 -18    1.06    0.35 
  -3   1 -18    1.17    0.33 
   3  -1 -18    0.69    0.37 
   4  -1  18    2.72    0.40 
  -4  -1 -18    1.56    0.34 
  -4  -1 -18    1.63    0.38 
  -4   1 -18    2.02    0.41 
   4   1  18    2.27    0.41 
  -4   1 -18    1.93    0.44 
   5  -1  18    3.53    0.43 
  -5  -1 -18    3.85    0.47 
  -5  -1 -18    3.44    0.45 
   5   1  18    4.16    0.44 
  -5   1 -18    3.19    0.46 
  -5   1 -18    3.19    0.43 
   0  -2 -18   -0.02    0.36 
   0  -2 -18    0.44    0.35 
   0   2 -18    0.99    0.33 
  -1  -2 -18    2.31    0.62 
   1  -2 -18    1.79    0.47 
   1   2  18    2.45    0.46 
  -1   2 -18    2.63    0.60 
  -2  -2 -18    0.50    0.34 
  -2  -2 -18    0.57    0.37 
   2  -2  18    0.95    0.26 
  -2   2 -18    0.38    0.37 
   2  -2 -18    1.68    0.46 
  -2   2 -18    0.70    0.37 
   3  -2  18    3.46    0.48 
  -3  -2 -18    3.43    0.64 
  -3  -2 -18    3.27    0.61 
   3   2  18    3.43    0.46 
  -3   2 -18    2.78    0.50 
  -3   2 -18    1.93    0.49 
  -4  -2 -18    0.55    0.27 
  -4  -2 -18    0.29    0.24 
   4  -2  18    0.53    0.18 
  -4   2 -18    0.38    0.22 
   4   2  18    0.55    0.22 
   4  -2 -18    0.72    0.24 
  -4   2 -18    0.23    0.23 
  -5  -2 -18    0.07    0.15 
  -5  -2 -18    0.03    0.14 
   5  -2  18    0.07    0.17 
  -5   2 -18    0.19    0.22 
   0  -3 -18   17.43    1.71 
   0  -3 -18   20.07    1.76 
  -1  -3 -18    6.53    0.88 
  -1  -3 -18    5.96    0.93 
   1   3  18    6.58    0.69 
   1  -3 -18    5.27    0.87 
  -2  -3 -18    1.79    0.64 
   2  -3  18    2.30    0.38 
  -2   3 -18    1.74    0.50 
   2   3  18    1.85    0.40 
  -3  -3 -18    0.71    0.32 
   3  -3  18    0.62    0.22 
  -3  -3 -18    0.66    0.29 
   3  -3 -18    0.55    0.28 
  -3   3 -18    1.06    0.38 
   3   3  18    0.40    0.21 
  -3   3 -18    0.21    0.26 
  -4  -3 -18    2.62    0.57 
  -4  -3 -18    2.96    0.45 
   4  -3  18    2.51    0.39 
  -4   3 -18    2.17    0.42 
   4  -3 -18    3.54    0.48 
   4   3  18    2.20    0.61 
  -4   3 -18    2.61    0.44 
   0  -4 -18   -0.16    0.25 
   0  -4 -18    1.03    0.32 
  -1  -4 -18    0.92    0.55 
  -1  -4 -18    0.68    0.36 
   1   4  18    1.22    0.31 
   1  -4 -18    0.99    0.36 
  -2  -4 -18    1.33    0.41 
  -2  -4 -18    1.35    0.39 
  -2   4 -18    1.21    0.35 
   2   4  18    1.74    0.33 
   2  -4 -18    1.63    0.43 
   3  -4  18    4.98    0.54 
  -3  -4 -18    3.49    0.55 
  -3  -4 -18    4.41    0.66 
   3   4  18    3.78    0.52 
  -3   4 -18    3.30    0.74 
  -3   4 -18    4.38    0.54 
   3  -4 -18    3.95    0.62 
   4  -4  18    2.46    0.45 
  -4  -4 -18    2.33    0.43 
  -4  -4 -18    2.62    0.39 
   4   4  18    3.11    0.41 
   4  -4 -18    2.16    0.40 
  -4   4 -18    2.34    0.37 
  -4   4 -18    2.04    0.36 
   0  -5 -18    0.61    0.31 
   0  -5 -18    0.71    0.31 
  -1  -5 -18    1.13    0.34 
  -1  -5 -18    0.69    0.36 
   1   5  18    0.77    0.48 
   1  -5 -18    1.02    0.35 
  -2  -5 -18    4.18    0.65 
  -2  -5 -18    5.16    0.67 
   2  -5 -18    4.40    0.67 
   2   5  18    5.19    0.58 
  -3  -5 -18    5.12    0.71 
  -3  -5 -18    4.12    0.57 
  -3   5 -18    4.69    0.66 
   3  -5 -18    5.30    0.72 
   3   5  18    5.20    0.55 
  -4  -5 -18    0.90    0.25 
   4  -5 -18    1.22    0.27 
   0  -6 -18   -0.34    0.20 
   0  -6 -18   -0.27    0.18 
  -1  -6 -18    1.09    0.32 
  -1  -6 -18    1.06    0.30 
   1  -6 -18    0.98    0.28 
   1  -6 -18    0.71    0.28 
  -2  -6 -18    0.34    0.27 
  -2  -6 -18    0.01    0.19 
   2   6  18    0.67    0.23 
  -3  -6 -18    8.43    0.73 
  -3  -6 -18    7.09    0.79 
   3  -6 -18    8.28    0.80 
   3   6  18    8.29    0.88 
   0  -7 -18   -0.02    0.16 
   0  -7 -18    0.04    0.19 
  -1  -7 -18    0.14    0.19 
  -1  -7 -18    0.37    0.18 
   1  -7 -18    0.00    0.15 
   1  -7 -18    0.32    0.21 
  -2  -7 -18    0.81    0.33 
  -2  -7 -18    0.75    0.23 
   2  -7 -18    0.72    0.22 
   0   0 -19    0.02    0.27 
  -1   0 -19   11.23    1.36 
  -2   0 -19   -0.02    0.28 
   2   0 -19    0.89    0.31 
   2   0  19    0.38    0.19 
  -3   0 -19    1.79    0.40 
  -3   0 -19    1.30    0.35 
   3   0  19    1.96    0.39 
  -4   0 -19    4.46    0.58 
  -4   0 -19    4.49    0.57 
   4   0  19    4.67    0.51 
   0  -1 -19    7.27    0.99 
   1   1 -19    0.11    0.33 
  -1  -1 -19    0.28    0.29 
  -1  -1 -19   -0.33    0.29 
   1   1  19    0.56    0.23 
   2  -1  19    1.46    0.29 
  -2  -1 -19    1.42    0.37 
  -2  -1 -19    1.31    0.38 
   2  -1 -19    1.42    0.40 
  -2   1 -19    1.93    0.36 
  -2   1 -19    1.22    0.38 
   2   1  19    1.17    0.30 
  -3  -1 -19    0.20    0.23 
  -3  -1 -19    0.18    0.22 
   3  -1  19    0.20    0.17 
  -3   1 -19    0.22    0.32 
   3   1  19    0.30    0.21 
   3  -1 -19   -0.01    0.26 
  -3   1 -19    0.54    0.24 
   4  -1  19    0.24    0.17 
  -4  -1 -19    0.30    0.19 
  -4  -1 -19   -0.04    0.14 
  -4   1 -19   -0.20    0.14 
   4   1  19    0.04    0.16 
  -4   1 -19    0.39    0.18 
   0  -2 -19    0.55    0.51 
   0   2 -19    0.80    0.35 
  -1  -2 -19   -0.02    0.31 
   1   2  19    0.22    0.24 
  -1   2 -19    0.44    0.26 
   1  -2 -19    0.27    0.34 
  -2  -2 -19    2.95    0.61 
  -2  -2 -19    2.16    0.47 
   2  -2  19    2.51    0.45 
   2  -2 -19    2.34    0.50 
   2   2  19    2.89    0.43 
  -2   2 -19    2.84    0.54 
   3  -2  19    0.20    0.19 
  -3  -2 -19    0.66    0.25 
  -3  -2 -19    0.25    0.21 
  -3   2 -19    0.01    0.20 
  -3   2 -19    0.21    0.21 
   3   2  19    0.48    0.22 
   3  -2 -19    0.18    0.26 
   4  -2  19    0.36    0.19 
  -4  -2 -19    0.34    0.17 
  -4  -2 -19    0.20    0.19 
   4   2  19    0.31    0.17 
  -4   2 -19    0.02    0.17 
   0  -3 -19    4.90    0.76 
   0  -3 -19    4.54    0.75 
  -1  -3 -19    9.56    1.13 
  -1  -3 -19    9.97    1.05 
  -1   3 -19    9.44    0.97 
   1  -3 -19    9.66    1.08 
  -2  -3 -19    3.12    0.59 
  -2  -3 -19    2.99    0.55 
   2   3  19    2.76    0.43 
   2  -3 -19    2.06    0.49 
  -2   3 -19    1.79    0.39 
  -3  -3 -19    0.44    0.32 
  -3  -3 -19    0.62    0.34 
   3  -3  19    0.81    0.22 
  -3   3 -19   -0.09    0.29 
   3  -3 -19    0.49    0.24 
   3   3  19    0.74    0.23 
  -3   3 -19    0.55    0.23 
  -4  -3 -19    0.19    0.17 
  -4  -3 -19    0.31    0.18 
  -4   3 -19    0.66    0.19 
   4  -3 -19    0.71    0.23 
   4   3  19    0.32    0.18 
   0  -4 -19    1.35    0.38 
   0  -4 -19    1.28    0.31 
  -1  -4 -19    1.19    0.38 
  -1  -4 -19    1.05    0.30 
   1  -4 -19    0.61    0.29 
  -2  -4 -19    2.59    0.49 
  -2  -4 -19    3.43    0.51 
   2  -4 -19    2.32    0.47 
  -2   4 -19    2.29    0.45 
  -3  -4 -19    0.62    0.26 
  -3  -4 -19    1.14    0.29 
   3  -4 -19    1.13    0.29 
   3   4  19    1.34    0.27 
  -3   4 -19    0.86    0.33 
   0  -5 -19    0.01    0.18 
   0  -5 -19   -0.16    0.22 
  -1  -5 -19    0.34    0.21 
  -1  -5 -19    0.42    0.26 
   1  -5 -19    0.20    0.26 
   1  -5 -19    0.15    0.19 
  -2  -5 -19    1.34    0.33 
  -2  -5 -19    1.22    0.31 
   2  -5 -19    1.86    0.45 
   2   5  19    0.63    0.37 
  -3  -5 -19    4.75    0.58 
  -3  -5 -19    3.97    0.55 
   3  -5 -19    5.36    0.57 
   3   5  19    4.22    0.55 
   0  -6 -19    0.00    0.17 
   0  -6 -19    0.42    0.20 
  -1  -6 -19    0.40    0.20 
  -1  -6 -19    0.23    0.20 
   1  -6 -19    0.16    0.19 
   1  -6 -19    0.45    0.19 
  -2  -6 -19    0.46    0.21 
  -2  -6 -19    0.69    0.27 
   2  -6 -19    0.84    0.27 
   0  -7 -19    0.28    0.19 
   0  -7 -19    0.32    0.15 
  -1  -7 -19    0.13    0.14 
  -1  -7 -19    0.12    0.18 
   1  -7 -19   -0.06    0.17 
   0   0 -20    3.77    0.66 
  -1   0 -20    0.26    0.23 
   1   0 -20    0.38    0.28 
   2   0 -20    1.29    0.33 
   2   0  20    1.03    0.31 
  -2   0 -20    1.00    0.33 
  -2   0 -20    1.12    0.29 
  -3   0 -20    3.47    0.62 
   3   0  20    3.66    0.44 
  -3   0 -20    3.20    0.47 
  -4   0 -20    0.22    0.15 
  -4   0 -20   -0.12    0.13 
   0  -1 -20    0.36    0.27 
   0   1 -20   -0.03    0.23 
   1   1 -20    1.90    0.58 
  -1  -1 -20    1.89    0.42 
  -1   1 -20    1.70    0.39 
   1  -1 -20    1.51    0.39 
  -2  -1 -20    0.80    0.28 
  -2  -1 -20    0.61    0.34 
   2  -1 -20    0.53    0.38 
  -2   1 -20    0.85    0.27 
   2   1  20    0.86    0.44 
   3  -1  20    1.25    0.27 
  -3  -1 -20    0.89    0.29 
  -3  -1 -20    0.88    0.28 
  -3   1 -20    1.42    0.32 
  -3   1 -20    1.66    0.35 
   3   1  20    1.22    0.25 
  -4  -1 -20    0.61    0.17 
  -4  -1 -20    0.36    0.23 
  -4   1 -20    0.25    0.16 
   0  -2 -20    0.91    0.35 
   0   2 -20    0.83    0.43 
  -1  -2 -20    3.53    0.76 
  -1  -2 -20    5.40    0.73 
  -1   2 -20    4.12    0.77 
   1  -2 -20    5.36    0.71 
  -2  -2 -20    2.11    0.48 
  -2  -2 -20    2.54    0.45 
   2   2  20    2.00    0.40 
  -2   2 -20    1.80    0.49 
  -3  -2 -20    0.29    0.18 
  -3  -2 -20    0.05    0.20 
   3   2  20    0.73    0.20 
  -3   2 -20    0.27    0.23 
  -3   2 -20   -0.15    0.17 
   3  -2 -20    0.92    0.43 
   0  -3 -20    9.09    1.00 
  -1  -3 -20    3.95    0.57 
  -1  -3 -20    4.98    0.70 
  -1   3 -20    4.87    0.82 
   1  -3 -20    3.97    0.65 
  -2  -3 -20    1.00    0.29 
  -2  -3 -20    0.84    0.43 
   2   3  20    1.04    0.40 
   2  -3 -20    0.80    0.28 
  -2   3 -20    1.51    0.28 
  -3  -3 -20   -0.11    0.14 
  -3  -3 -20    0.23    0.19 
  -3   3 -20    0.19    0.25 
   3  -3 -20    0.13    0.30 
   3   3  20   -0.34    0.29 
   0  -4 -20    0.18    0.22 
   0  -4 -20    0.42    0.30 
  -1  -4 -20    0.47    0.36 
  -1  -4 -20    0.64    0.27 
  -2  -4 -20   -0.19    0.15 
   2  -4 -20    0.27    0.19 
  -3  -4 -20    0.51    0.22 
  -3  -4 -20    0.45    0.22 
   3  -4 -20    0.60    0.21 
   0  -5 -20   -0.06    0.21 
   0  -5 -20    0.33    0.19 
  -1  -5 -20    0.09    0.19 
  -1  -5 -20    0.18    0.20 
   1  -5 -20    0.17    0.15 
  -2  -5 -20    0.83    0.32 
  -2  -5 -20    0.51    0.28 
   2  -5 -20    0.63    0.23 
   0  -6 -20    0.46    0.26 
  -1  -6 -20    0.18    0.18 
  -1  -6 -20    0.59    0.19 
   1  -6 -20    0.60    0.32 
   0   0 -21   -0.03    0.25 
   1   0 -21    0.30    0.24 
  -1   0 -21   -0.21    0.23 
  -2   0 -21    0.27    0.16 
  -3   0 -21   -0.15    0.14 
  -3   0 -21   -0.08    0.21 
   0   1 -21    2.09    0.36 
  -1  -1 -21    0.08    0.27 
  -1   1 -21    0.39    0.19 
   1  -1 -21    0.40    0.22 
  -2  -1 -21    0.10    0.19 
  -2  -1 -21    0.30    0.19 
   2  -1 -21    0.08    0.26 
  -2   1 -21    0.60    0.20 
  -3  -1 -21    1.68    0.35 
  -3  -1 -21    1.87    0.31 
  -3   1 -21    1.79    0.48 
  -1  -2 -21    1.95    0.60 
  -1   2 -21    0.81    0.28 
   1  -2 -21    0.93    0.30 
  -2  -2 -21   -0.09    0.13 
  -2  -2 -21   -0.06    0.18 
   2  -2 -21    0.17    0.26 
  -2   2 -21    0.34    0.23 
  -3  -2 -21    0.32    0.14 
  -3  -2 -21   -0.30    0.26 
  -3   2 -21    0.19    0.15 
   0  -3 -21    1.67    0.39 
  -1  -3 -21    2.08    0.38 
  -1  -3 -21    1.46    0.33 
   1  -3 -21    2.10    0.40 
  -2  -3 -21    0.10    0.15 
  -2  -3 -21    0.18    0.16 
   2  -3 -21    0.33    0.25 
   0  -4 -21    0.87    0.26 
  -1  -4 -21    0.44    0.20 
  -1  -4 -21    0.82    0.25 
   1  -4 -21    0.69    0.25 
  -2  -4 -21    0.62    0.20 
   2  -4 -21    0.69    0.23 
  -2   0 -22    0.38    0.20 
   0  -1 -22    1.34    0.30 
  -1  -1 -22    1.27    0.30 
  -1   1 -22    0.91    0.25 
   1  -1 -22    1.07    0.28 
  -2   1 -22    1.55    0.29 
   0  -2 -22    9.97    0.93 
  -1  -2 -22    0.28    0.19 
   1  -2 -22    0.40    0.21 
   0  -3 -22   -0.11    0.23 
   1  -3 -22    0.26    0.17 
   0   0   0    0.00    0.00 
;
_shelx_hkl_checksum              18911

####################################################################### 
# 
# This file contains crystal structure data downloaded from the 
# Cambridge Structural Database (CSD) hosted by the Cambridge 
# Crystallographic Data Centre (CCDC).
# 
# Full information about CCDC data access policies and citation 
# guidelines are available at http://www.ccdc.cam.ac.uk/access/V1 
# 
# Audit and citation data items may have been added by the CCDC. 
# Please retain this information to preserve the provenance of 
# this file and to allow appropriate attribution of the data. 
# 
#######################################################################

data_cu_d8v23127_0m
_database_code_depnum_ccdc_archive 'CCDC 2247355'
loop_
_audit_author_name
_audit_author_address
'Han Wang'
;Dalian University of Technology
China
;
_audit_update_record             
;
2023-03-09 deposited with the CCDC.	2024-06-11 downloaded from the CCDC.
;

_audit_creation_method           SHELXL-2013
_chemical_name_systematic        
; 
 ? 
;
_chemical_name_common            ?
_chemical_melting_point          ?
_chemical_formula_moiety         ?
_chemical_formula_sum            'C19 H18 O4'
_chemical_formula_weight         310.33

loop_
_atom_type_symbol
_atom_type_description
_atom_type_scat_dispersion_real
_atom_type_scat_dispersion_imag
_atom_type_scat_source
C C 0.0181 0.0091 'International Tables Vol C Tables 4.2.6.8 and 6.1.1.4'
H H 0.0000 0.0000 'International Tables Vol C Tables 4.2.6.8 and 6.1.1.4'
O O 0.0492 0.0322 'International Tables Vol C Tables 4.2.6.8 and 6.1.1.4'

_space_group_crystal_system      triclinic
_space_group_IT_number           2
_space_group_name_H-M_alt        'P -1'
_space_group_name_Hall           '-P 1'

_shelx_space_group_comment       
; 
The symmetry employed for this shelxl refinement is uniquely defined 
by the following loop, which should always be used as a source of 
symmetry information in preference to the above space-group names. 
They are only intended as comments. 
;

loop_
_space_group_symop_operation_xyz
'x, y, z'
'-x, -y, -z'

_cell_length_a                   8.2353(3)
_cell_length_b                   9.8484(4)
_cell_length_c                   11.7427(5)
_cell_angle_alpha                82.2410(10)
_cell_angle_beta                 70.296(2)
_cell_angle_gamma                66.5120(10)
_cell_volume                     822.33(6)
_cell_formula_units_Z            2
_cell_measurement_temperature    293(2)
_cell_measurement_reflns_used    9914
_cell_measurement_theta_min      7.997
_cell_measurement_theta_max      140.167

_exptl_crystal_description       prismatic
_exptl_crystal_colour            colorless
_exptl_crystal_density_meas      ?
_exptl_crystal_density_method    ?
_exptl_crystal_density_diffrn    1.253
_exptl_crystal_F_000             328
_exptl_transmission_factor_min   ?
_exptl_transmission_factor_max   ?
_exptl_crystal_size_max          0.200
_exptl_crystal_size_mid          0.150
_exptl_crystal_size_min          0.120
_exptl_absorpt_coefficient_mu    0.714
_shelx_estimated_absorpt_T_min   0.870
_shelx_estimated_absorpt_T_max   0.919
_exptl_absorpt_correction_type   multi-scan
_exptl_absorpt_correction_T_min  0.5300
_exptl_absorpt_correction_T_max  0.7456
_exptl_absorpt_process_details   sadabs

_exptl_special_details           
; 
 ? 
;

_diffrn_ambient_temperature      293(2)
_diffrn_radiation_wavelength     1.54178
_diffrn_radiation_type           CuK\a
_diffrn_source                   ?
_diffrn_measurement_device_type  'Bruker APEX-II CCD'
_diffrn_measurement_method       '\f and \w scans'
_diffrn_detector_area_resol_mean ?
_diffrn_reflns_number            28232
_diffrn_reflns_av_unetI/netI     0.0303
_diffrn_reflns_av_R_equivalents  0.0623
_diffrn_reflns_limit_h_min       -9
_diffrn_reflns_limit_h_max       9
_diffrn_reflns_limit_k_min       -11
_diffrn_reflns_limit_k_max       11
_diffrn_reflns_limit_l_min       -14
_diffrn_reflns_limit_l_max       14
_diffrn_reflns_theta_min         3.999
_diffrn_reflns_theta_max         67.492
_diffrn_reflns_theta_full        67.679
_diffrn_measured_fraction_theta_max 0.968
_diffrn_measured_fraction_theta_full 0.964
_diffrn_reflns_Laue_measured_fraction_max 0.968
_diffrn_reflns_Laue_measured_fraction_full 0.964
_diffrn_reflns_point_group_measured_fraction_max 0.968
_diffrn_reflns_point_group_measured_fraction_full 0.964
_reflns_number_total             2856
_reflns_number_gt                2706
_reflns_threshold_expression     'I > 2\s(I)'
_reflns_Friedel_coverage         0.000
_reflns_Friedel_fraction_max     .
_reflns_Friedel_fraction_full    .

_reflns_special_details          
; 
 Reflections were merged by SHELXL according to the crystal 
 class for the calculation of statistics and refinement. 
  
 _reflns_Friedel_fraction is defined as the number of unique 
 Friedel pairs measured divided by the number that would be 
 possible theoretically, ignoring centric projections and 
 systematic absences. 
;

_computing_data_collection       'Bruker APEX2'
_computing_cell_refinement       'Bruker SAINT'
_computing_data_reduction        'Bruker SAINT'
_computing_structure_solution    'SHELXS-97 (Sheldrick 2008)'
_computing_structure_refinement  'SHELXL-2013 (Sheldrick, 2013)'
_computing_molecular_graphics    'Bruker SHELXTL'
_computing_publication_material  'Bruker SHELXTL'

_refine_special_details          
; 
 ? 
;
_refine_ls_structure_factor_coef Fsqd
_refine_ls_matrix_type           full
_refine_ls_weighting_scheme      calc
_refine_ls_weighting_details     
'w=1/[\s^2^(Fo^2^)+(0.0724P)^2^+0.1431P] where P=(Fo^2^+2Fc^2^)/3'
_atom_sites_solution_primary     ?
_atom_sites_solution_secondary   ?
_atom_sites_solution_hydrogens   geom
_refine_ls_hydrogen_treatment    constr
_refine_ls_extinction_method     SHELXL
_refine_ls_extinction_coef       0.059(11)
_refine_ls_extinction_expression Fc^*^=kFc[1+0.001xFc^2^\l^3^/sin(2\q)]^-1/4^
_refine_ls_number_reflns         2856
_refine_ls_number_parameters     210
_refine_ls_number_restraints     0
_refine_ls_R_factor_all          0.0505
_refine_ls_R_factor_gt           0.0489
_refine_ls_wR_factor_ref         0.1352
_refine_ls_wR_factor_gt          0.1336
_refine_ls_goodness_of_fit_ref   1.046
_refine_ls_restrained_S_all      1.046
_refine_ls_shift/su_max          0.000
_refine_ls_shift/su_mean         0.000

loop_
_atom_site_label
_atom_site_type_symbol
_atom_site_fract_x
_atom_site_fract_y
_atom_site_fract_z
_atom_site_U_iso_or_equiv
_atom_site_adp_type
_atom_site_occupancy
_atom_site_site_symmetry_order
_atom_site_calc_flag
_atom_site_refinement_flags_posn
_atom_site_refinement_flags_adp
_atom_site_refinement_flags_occupancy
_atom_site_disorder_assembly
_atom_site_disorder_group
O1 O 0.16191(16) 0.35791(14) 0.53114(9) 0.0683(4) Uani 1 1 d . . . . .
O2 O 0.30122(16) 0.50844(13) 0.43802(9) 0.0625(3) Uani 1 1 d . . . . .
O3 O 0.52880(16) 0.22119(15) 0.15223(9) 0.0743(4) Uani 1 1 d . . . . .
O4 O 0.53066(15) 0.17786(13) 0.34324(10) 0.0697(4) Uani 1 1 d . . . . .
C1 C 0.2337(2) 0.40428(17) 0.43587(12) 0.0549(4) Uani 1 1 d . . . . .
C2 C 0.25369(19) 0.35529(16) 0.31214(11) 0.0500(4) Uani 1 1 d . . . . .
C3 C 0.2176(2) 0.49017(16) 0.22873(12) 0.0524(4) Uani 1 1 d . . . . .
H3A H 0.2437 0.4584 0.1476 0.063 Uiso 1 1 calc R U . . .
H3B H 0.0877 0.5560 0.2574 0.063 Uiso 1 1 calc R U . . .
C4 C 0.33919(19) 0.57059(15) 0.22654(12) 0.0513(4) Uani 1 1 d . . . . .
C5 C 0.3799(2) 0.57356(16) 0.33096(13) 0.0545(4) Uani 1 1 d . . . . .
C6 C 0.4924(2) 0.64270(19) 0.33746(16) 0.0677(5) Uani 1 1 d . . . . .
H6 H 0.5163 0.6436 0.4093 0.081 Uiso 1 1 calc R U . . .
C7 C 0.5692(3) 0.71096(19) 0.23453(18) 0.0727(5) Uani 1 1 d . . . . .
H7 H 0.6463 0.7578 0.2368 0.087 Uiso 1 1 calc R U . . .
C8 C 0.5321(3) 0.70992(18) 0.12875(16) 0.0677(4) Uani 1 1 d . . . . .
H8 H 0.5842 0.7560 0.0599 0.081 Uiso 1 1 calc R U . . .
C9 C 0.4184(2) 0.64094(17) 0.12481(14) 0.0581(4) Uani 1 1 d . . . . .
H9 H 0.3937 0.6412 0.0531 0.070 Uiso 1 1 calc R U . . .
C10 C 0.1175(2) 0.27555(18) 0.33060(13) 0.0581(4) Uani 1 1 d . . . . .
H10A H 0.1599 0.1837 0.3738 0.070 Uiso 1 1 calc R U . . .
H10B H -0.0044 0.3372 0.3815 0.070 Uiso 1 1 calc R U . . .
C11 C 0.09690(19) 0.24071(15) 0.21653(12) 0.0512(4) Uani 1 1 d . . . . .
C12 C -0.0337(2) 0.34340(18) 0.16694(16) 0.0651(4) Uani 1 1 d . . . . .
H12 H -0.1071 0.4352 0.2040 0.078 Uiso 1 1 calc R U . . .
C13 C -0.0572(3) 0.3127(2) 0.06394(19) 0.0795(5) Uani 1 1 d . . . . .
H13 H -0.1451 0.3838 0.0319 0.095 Uiso 1 1 calc R U . . .
C14 C 0.0479(3) 0.1785(3) 0.00885(17) 0.0811(6) Uani 1 1 d . . . . .
H14 H 0.0314 0.1578 -0.0605 0.097 Uiso 1 1 calc R U . . .
C15 C 0.1775(3) 0.0743(2) 0.05579(17) 0.0772(5) Uani 1 1 d . . . . .
H15 H 0.2493 -0.0174 0.0182 0.093 Uiso 1 1 calc R U . . .
C16 C 0.2025(2) 0.10460(17) 0.15923(15) 0.0628(4) Uani 1 1 d . . . . .
H16 H 0.2910 0.0330 0.1905 0.075 Uiso 1 1 calc R U . . .
C17 C 0.4537(2) 0.24512(16) 0.25810(12) 0.0531(4) Uani 1 1 d . . . . .
C18 C 0.7199(3) 0.0674(2) 0.30345(19) 0.0834(6) Uani 1 1 d . . . . .
H18A H 0.7993 0.1078 0.2399 0.100 Uiso 1 1 calc R U . . .
H18B H 0.7205 -0.0190 0.2720 0.100 Uiso 1 1 calc R U . . .
C19 C 0.7880(4) 0.0266(4) 0.4081(3) 0.1287(11) Uani 1 1 d . . . . .
H19A H 0.9166 -0.0391 0.3829 0.193 Uiso 1 1 calc R U . . .
H19B H 0.7160 -0.0220 0.4671 0.193 Uiso 1 1 calc R U . . .
H19C H 0.7763 0.1141 0.4429 0.193 Uiso 1 1 calc R U . . .

loop_
_atom_site_aniso_label
_atom_site_aniso_U_11
_atom_site_aniso_U_22
_atom_site_aniso_U_33
_atom_site_aniso_U_23
_atom_site_aniso_U_13
_atom_site_aniso_U_12
O1 0.0733(7) 0.0858(8) 0.0383(6) 0.0013(5) -0.0151(5) -0.0247(6)
O2 0.0750(7) 0.0761(7) 0.0429(6) -0.0057(5) -0.0247(5) -0.0280(6)
O3 0.0654(7) 0.0955(9) 0.0472(6) -0.0138(5) -0.0102(5) -0.0175(6)
O4 0.0612(7) 0.0750(7) 0.0543(6) 0.0010(5) -0.0206(5) -0.0054(5)
C1 0.0536(8) 0.0642(9) 0.0409(7) -0.0031(6) -0.0183(6) -0.0126(7)
C2 0.0523(8) 0.0596(8) 0.0370(7) -0.0026(5) -0.0161(5) -0.0174(6)
C3 0.0576(8) 0.0623(8) 0.0401(7) -0.0007(6) -0.0210(6) -0.0204(6)
C4 0.0538(8) 0.0524(7) 0.0467(7) -0.0048(6) -0.0198(6) -0.0143(6)
C5 0.0594(8) 0.0561(8) 0.0472(7) -0.0051(6) -0.0214(6) -0.0154(6)
C6 0.0776(10) 0.0676(10) 0.0702(10) -0.0082(8) -0.0402(9) -0.0232(8)
C7 0.0758(11) 0.0649(10) 0.0906(12) -0.0019(9) -0.0344(9) -0.0324(8)
C8 0.0740(10) 0.0604(9) 0.0721(10) 0.0041(7) -0.0248(8) -0.0284(8)
C9 0.0672(9) 0.0559(8) 0.0526(8) 0.0013(6) -0.0232(7) -0.0213(7)
C10 0.0581(8) 0.0686(9) 0.0465(8) -0.0012(6) -0.0131(6) -0.0249(7)
C11 0.0490(7) 0.0534(8) 0.0514(8) -0.0018(6) -0.0150(6) -0.0198(6)
C12 0.0618(9) 0.0578(9) 0.0804(11) -0.0035(7) -0.0332(8) -0.0174(7)
C13 0.0893(13) 0.0876(13) 0.0890(13) 0.0150(10) -0.0561(11) -0.0423(10)
C14 0.0983(14) 0.1092(15) 0.0635(10) -0.0049(10) -0.0299(10) -0.0615(13)
C15 0.0786(11) 0.0774(11) 0.0781(11) -0.0267(9) -0.0096(9) -0.0360(9)
C16 0.0584(9) 0.0551(8) 0.0718(10) -0.0056(7) -0.0191(7) -0.0174(7)
C17 0.0554(8) 0.0606(8) 0.0436(7) -0.0046(6) -0.0155(6) -0.0208(6)
C18 0.0620(10) 0.0764(11) 0.0916(13) -0.0035(10) -0.0229(9) -0.0059(9)
C19 0.0856(15) 0.148(2) 0.1126(19) 0.0418(17) -0.0424(14) -0.0077(15)

_geom_special_details            
; 
 All esds (except the esd in the dihedral angle between two l.s. planes) 
 are estimated using the full covariance matrix.  The cell esds are taken 
 into account individually in the estimation of esds in distances, angles 
 and torsion angles; correlations between esds in cell parameters are only 
 used when they are defined by crystal symmetry.  An approximate (isotropic) 
 treatment of cell esds is used for estimating esds involving l.s. planes. 
;

loop_
_geom_bond_atom_site_label_1
_geom_bond_atom_site_label_2
_geom_bond_distance
_geom_bond_site_symmetry_2
_geom_bond_publ_flag
O1 C1 1.2003(18) . ?
O2 C1 1.3541(19) . ?
O2 C5 1.4056(18) . ?
O3 C17 1.1950(17) . ?
O4 C17 1.3245(18) . ?
O4 C18 1.458(2) . ?
C1 C2 1.5282(18) . ?
C2 C3 1.5306(19) . ?
C2 C17 1.533(2) . ?
C2 C10 1.554(2) . ?
C3 C4 1.497(2) . ?
C3 H3A 0.9700 . ?
C3 H3B 0.9700 . ?
C4 C5 1.3826(19) . ?
C4 C9 1.394(2) . ?
C5 C6 1.376(2) . ?
C6 C7 1.385(3) . ?
C6 H6 0.9300 . ?
C7 C8 1.378(2) . ?
C7 H7 0.9300 . ?
C8 C9 1.374(2) . ?
C8 H8 0.9300 . ?
C9 H9 0.9300 . ?
C10 C11 1.505(2) . ?
C10 H10A 0.9700 . ?
C10 H10B 0.9700 . ?
C11 C12 1.384(2) . ?
C11 C16 1.388(2) . ?
C12 C13 1.377(2) . ?
C12 H12 0.9300 . ?
C13 C14 1.362(3) . ?
C13 H13 0.9300 . ?
C14 C15 1.367(3) . ?
C14 H14 0.9300 . ?
C15 C16 1.386(2) . ?
C15 H15 0.9300 . ?
C16 H16 0.9300 . ?
C18 C19 1.462(3) . ?
C18 H18A 0.9700 . ?
C18 H18B 0.9700 . ?
C19 H19A 0.9600 . ?
C19 H19B 0.9600 . ?
C19 H19C 0.9600 . ?

loop_
_geom_angle_atom_site_label_1
_geom_angle_atom_site_label_2
_geom_angle_atom_site_label_3
_geom_angle
_geom_angle_site_symmetry_1
_geom_angle_site_symmetry_3
_geom_angle_publ_flag
C1 O2 C5 121.40(11) . . ?
C17 O4 C18 116.98(13) . . ?
O1 C1 O2 117.63(13) . . ?
O1 C1 C2 124.93(14) . . ?
O2 C1 C2 117.44(12) . . ?
C1 C2 C3 109.28(12) . . ?
C1 C2 C17 108.45(11) . . ?
C3 C2 C17 108.89(11) . . ?
C1 C2 C10 108.28(11) . . ?
C3 C2 C10 113.05(11) . . ?
C17 C2 C10 108.80(12) . . ?
C4 C3 C2 109.86(11) . . ?
C4 C3 H3A 109.7 . . ?
C2 C3 H3A 109.7 . . ?
C4 C3 H3B 109.7 . . ?
C2 C3 H3B 109.7 . . ?
H3A C3 H3B 108.2 . . ?
C5 C4 C9 117.21(14) . . ?
C5 C4 C3 118.49(13) . . ?
C9 C4 C3 124.28(12) . . ?
C6 C5 C4 122.81(14) . . ?
C6 C5 O2 116.70(13) . . ?
C4 C5 O2 120.46(13) . . ?
C5 C6 C7 118.41(15) . . ?
C5 C6 H6 120.8 . . ?
C7 C6 H6 120.8 . . ?
C8 C7 C6 120.41(15) . . ?
C8 C7 H7 119.8 . . ?
C6 C7 H7 119.8 . . ?
C9 C8 C7 120.07(16) . . ?
C9 C8 H8 120.0 . . ?
C7 C8 H8 120.0 . . ?
C8 C9 C4 121.10(14) . . ?
C8 C9 H9 119.5 . . ?
C4 C9 H9 119.5 . . ?
C11 C10 C2 115.37(11) . . ?
C11 C10 H10A 108.4 . . ?
C2 C10 H10A 108.4 . . ?
C11 C10 H10B 108.4 . . ?
C2 C10 H10B 108.4 . . ?
H10A C10 H10B 107.5 . . ?
C12 C11 C16 117.53(14) . . ?
C12 C11 C10 120.50(14) . . ?
C16 C11 C10 121.94(14) . . ?
C13 C12 C11 121.44(16) . . ?
C13 C12 H12 119.3 . . ?
C11 C12 H12 119.3 . . ?
C14 C13 C12 120.22(18) . . ?
C14 C13 H13 119.9 . . ?
C12 C13 H13 119.9 . . ?
C13 C14 C15 119.84(16) . . ?
C13 C14 H14 120.1 . . ?
C15 C14 H14 120.1 . . ?
C14 C15 C16 120.26(17) . . ?
C14 C15 H15 119.9 . . ?
C16 C15 H15 119.9 . . ?
C15 C16 C11 120.71(16) . . ?
C15 C16 H16 119.6 . . ?
C11 C16 H16 119.6 . . ?
O3 C17 O4 124.44(14) . . ?
O3 C17 C2 123.89(13) . . ?
O4 C17 C2 111.66(11) . . ?
O4 C18 C19 107.66(17) . . ?
O4 C18 H18A 110.2 . . ?
C19 C18 H18A 110.2 . . ?
O4 C18 H18B 110.2 . . ?
C19 C18 H18B 110.2 . . ?
H18A C18 H18B 108.5 . . ?
C18 C19 H19A 109.5 . . ?
C18 C19 H19B 109.5 . . ?
H19A C19 H19B 109.5 . . ?
C18 C19 H19C 109.5 . . ?
H19A C19 H19C 109.5 . . ?
H19B C19 H19C 109.5 . . ?

loop_
_geom_torsion_atom_site_label_1
_geom_torsion_atom_site_label_2
_geom_torsion_atom_site_label_3
_geom_torsion_atom_site_label_4
_geom_torsion
_geom_torsion_site_symmetry_1
_geom_torsion_site_symmetry_2
_geom_torsion_site_symmetry_3
_geom_torsion_site_symmetry_4
_geom_torsion_publ_flag
C5 O2 C1 O1 -177.12(12) . . . . ?
C5 O2 C1 C2 2.53(19) . . . . ?
O1 C1 C2 C3 140.31(15) . . . . ?
O2 C1 C2 C3 -39.31(17) . . . . ?
O1 C1 C2 C17 -101.12(16) . . . . ?
O2 C1 C2 C17 79.26(15) . . . . ?
O1 C1 C2 C10 16.78(19) . . . . ?
O2 C1 C2 C10 -162.84(12) . . . . ?
C1 C2 C3 C4 52.98(15) . . . . ?
C17 C2 C3 C4 -65.31(14) . . . . ?
C10 C2 C3 C4 173.64(11) . . . . ?
C2 C3 C4 C5 -34.11(17) . . . . ?
C2 C3 C4 C9 144.50(14) . . . . ?
C9 C4 C5 C6 0.3(2) . . . . ?
C3 C4 C5 C6 179.05(14) . . . . ?
C9 C4 C5 O2 178.29(12) . . . . ?
C3 C4 C5 O2 -3.0(2) . . . . ?
C1 O2 C5 C6 -161.18(14) . . . . ?
C1 O2 C5 C4 20.8(2) . . . . ?
C4 C5 C6 C7 -0.6(2) . . . . ?
O2 C5 C6 C7 -178.62(14) . . . . ?
C5 C6 C7 C8 0.4(3) . . . . ?
C6 C7 C8 C9 0.0(3) . . . . ?
C7 C8 C9 C4 -0.3(2) . . . . ?
C5 C4 C9 C8 0.1(2) . . . . ?
C3 C4 C9 C8 -178.53(14) . . . . ?
C1 C2 C10 C11 170.89(12) . . . . ?
C3 C2 C10 C11 49.66(17) . . . . ?
C17 C2 C10 C11 -71.44(15) . . . . ?
C2 C10 C11 C12 -87.80(17) . . . . ?
C2 C10 C11 C16 94.15(17) . . . . ?
C16 C11 C12 C13 -0.6(2) . . . . ?
C10 C11 C12 C13 -178.75(15) . . . . ?
C11 C12 C13 C14 0.6(3) . . . . ?
C12 C13 C14 C15 -0.3(3) . . . . ?
C13 C14 C15 C16 0.0(3) . . . . ?
C14 C15 C16 C11 -0.1(3) . . . . ?
C12 C11 C16 C15 0.4(2) . . . . ?
C10 C11 C16 C15 178.46(14) . . . . ?
C18 O4 C17 O3 0.0(2) . . . . ?
C18 O4 C17 C2 178.56(14) . . . . ?
C1 C2 C17 O3 -156.64(15) . . . . ?
C3 C2 C17 O3 -37.82(19) . . . . ?
C10 C2 C17 O3 85.79(18) . . . . ?
C1 C2 C17 O4 24.75(17) . . . . ?
C3 C2 C17 O4 143.56(12) . . . . ?
C10 C2 C17 O4 -92.82(14) . . . . ?
C17 O4 C18 C19 170.5(2) . . . . ?

loop_
_geom_hbond_atom_site_label_D
_geom_hbond_atom_site_label_H
_geom_hbond_atom_site_label_A
_geom_hbond_distance_DH
_geom_hbond_distance_HA
_geom_hbond_distance_DA
_geom_hbond_angle_DHA
_geom_hbond_site_symmetry_A
C6 H6 O2 0.93 2.65 3.464(2) 146.8 2_666

_refine_diff_density_max         0.209
_refine_diff_density_min         -0.127
_refine_diff_density_rms         0.028

_shelxl_version_number           2013-4

_shelx_res_file                  
; 
TITL cu_d8v23127_0m_a.res in P-1 
CELL 1.54178 8.2353 9.8484 11.7427 82.241 70.296 66.512 
ZERR 2 0.0003 0.0004 0.0005 0.001 0.002 0.001 
LATT 1 
SFAC C  H  O 
UNIT 38 36 8 
OMIT  -1   3   1 
OMIT 1 2 1 
OMIT -2 -4 1 
OMIT  -3.00 135.00 
L.S. 8 
ACTA 
BOND $H 
FMAP 2 
PLAN 20 
LIST 4 
HTAB C6 O2_$1 
EQIV $1 -x+1, -y+1, -z+1 
conf 
htab 
mpla 
wpdb -1 
size 0.20 0.15 0.12 
TEMP 20 
WGHT    0.072400    0.143100 
EXTI    0.059233 
FVAR       2.99804 
O1    3    0.161911    0.357915    0.531141    11.00000    0.07328    0.08579 = 
         0.03826    0.00134   -0.01513   -0.02467 
O2    3    0.301223    0.508441    0.438015    11.00000    0.07499    0.07613 = 
         0.04292   -0.00571   -0.02472   -0.02800 
O3    3    0.528805    0.221188    0.152231    11.00000    0.06543    0.09552 = 
         0.04721   -0.01376   -0.01015   -0.01751 
O4    3    0.530664    0.177856    0.343238    11.00000    0.06122    0.07498 = 
         0.05432    0.00104   -0.02060   -0.00537 
C1    1    0.233692    0.404277    0.435871    11.00000    0.05363    0.06424 = 
         0.04088   -0.00313   -0.01828   -0.01256 
C2    1    0.253690    0.355285    0.312145    11.00000    0.05233    0.05958 = 
         0.03700   -0.00261   -0.01609   -0.01742 
C3    1    0.217578    0.490168    0.228726    11.00000    0.05764    0.06225 = 
         0.04011   -0.00066   -0.02105   -0.02041 
AFIX  23 
H3A   2    0.243669    0.458436    0.147566    11.00000   -1.20000 
H3B   2    0.087689    0.555953    0.257371    11.00000   -1.20000 
AFIX   0 
C4    1    0.339191    0.570588    0.226543    11.00000    0.05382    0.05238 = 
         0.04673   -0.00476   -0.01980   -0.01428 
C5    1    0.379903    0.573561    0.330963    11.00000    0.05936    0.05606 = 
         0.04723   -0.00514   -0.02141   -0.01540 
C6    1    0.492392    0.642703    0.337455    11.00000    0.07761    0.06764 = 
         0.07017   -0.00819   -0.04016   -0.02322 
AFIX  43 
H6    2    0.516275    0.643578    0.409262    11.00000   -1.20000 
AFIX   0 
C7    1    0.569211    0.710963    0.234529    11.00000    0.07582    0.06488 = 
         0.09063   -0.00190   -0.03438   -0.03240 
AFIX  43 
H7    2    0.646305    0.757802    0.236819    11.00000   -1.20000 
AFIX   0 
C8    1    0.532148    0.709925    0.128752    11.00000    0.07396    0.06044 = 
         0.07211    0.00406   -0.02479   -0.02843 
AFIX  43 
H8    2    0.584217    0.755973    0.059938    11.00000   -1.20000 
AFIX   0 
C9    1    0.418350    0.640937    0.124813    11.00000    0.06724    0.05591 = 
         0.05258    0.00132   -0.02323   -0.02132 
AFIX  43 
H9    2    0.393712    0.641169    0.053088    11.00000   -1.20000 
AFIX   0 
C10   1    0.117471    0.275550    0.330601    11.00000    0.05806    0.06859 = 
         0.04648   -0.00117   -0.01309   -0.02494 
AFIX  23 
H10A  2    0.159912    0.183716    0.373777    11.00000   -1.20000 
H10B  2   -0.004389    0.337158    0.381539    11.00000   -1.20000 
AFIX   0 
C11   1    0.096900    0.240709    0.216527    11.00000    0.04904    0.05340 = 
         0.05141   -0.00185   -0.01496   -0.01976 
C12   1   -0.033669    0.343398    0.166944    11.00000    0.06183    0.05785 = 
         0.08039   -0.00351   -0.03324   -0.01736 
AFIX  43 
H12   2   -0.107140    0.435157    0.204005    11.00000   -1.20000 
AFIX   0 
C13   1   -0.057198    0.312701    0.063938    11.00000    0.08926    0.08756 = 
         0.08897    0.01495   -0.05613   -0.04233 
AFIX  43 
H13   2   -0.145096    0.383816    0.031860    11.00000   -1.20000 
AFIX   0 
C14   1    0.047862    0.178487    0.008847    11.00000    0.09827    0.10918 = 
         0.06345   -0.00493   -0.02986   -0.06153 
AFIX  43 
H14   2    0.031386    0.157828   -0.060535    11.00000   -1.20000 
AFIX   0 
C15   1    0.177542    0.074266    0.055791    11.00000    0.07858    0.07741 = 
         0.07812   -0.02669   -0.00955   -0.03601 
AFIX  43 
H15   2    0.249308   -0.017356    0.018199    11.00000   -1.20000 
AFIX   0 
C16   1    0.202514    0.104603    0.159226    11.00000    0.05836    0.05513 = 
         0.07181   -0.00564   -0.01914   -0.01745 
AFIX  43 
H16   2    0.291003    0.032962    0.190544    11.00000   -1.20000 
AFIX   0 
C17   1    0.453659    0.245122    0.258100    11.00000    0.05542    0.06058 = 
         0.04357   -0.00461   -0.01549   -0.02079 
C18   1    0.719950    0.067382    0.303452    11.00000    0.06200    0.07645 = 
         0.09160   -0.00349   -0.02289   -0.00593 
AFIX  23 
H18A  2    0.799348    0.107805    0.239925    11.00000   -1.20000 
H18B  2    0.720498   -0.019020    0.272023    11.00000   -1.20000 
AFIX   0 
C19   1    0.788045    0.026603    0.408070    11.00000    0.08558    0.14785 = 
         0.11257    0.04179   -0.04236   -0.00775 
AFIX 137 
H19A  2    0.916610   -0.039105    0.382899    11.00000   -1.50000 
H19B  2    0.715990   -0.022013    0.467127    11.00000   -1.50000 
H19C  2    0.776256    0.114144    0.442890    11.00000   -1.50000 
AFIX   0 
HKLF 4 
  
REM  cu_d8v23127_0m_a.res in P-1 
REM R1 =  0.0489 for    2706 Fo > 4sig(Fo)  and  0.0505 for all    2856 data 
REM    210 parameters refined using      0 restraints 
  
END 
  
WGHT      0.0724      0.1433 
  
REM Instructions for potential hydrogen bonds 
HTAB C6 O2_$1 
  
REM Highest difference peak  0.209,  deepest hole -0.127,  1-sigma level  0.028 
Q1    1   0.6497 -0.0075  0.3455  11.00000  0.05    0.21 
Q2    1   0.2456  0.3835  0.3673  11.00000  0.05    0.18 
Q3    1   0.4511  0.1278  0.3724  11.00000  0.05    0.17 
Q4    1   0.1133  0.2553  0.2661  11.00000  0.05    0.14 
Q5    1   0.3353  0.5943  0.2824  11.00000  0.05    0.13 
Q6    1   0.3303  0.3101  0.2932  11.00000  0.05    0.13 
Q7    1   0.6923  0.0485  0.5073  11.00000  0.05    0.13 
Q8    1   0.3730  0.5659  0.2744  11.00000  0.05    0.12 
Q9    1   0.1691  0.2020  0.1885  11.00000  0.05    0.12 
Q10   1   0.4985  0.7460  0.1942  11.00000  0.05    0.11 
Q11   1  -0.0815  0.3052  0.1378  11.00000  0.05    0.11 
Q12   1  -0.1741  0.4274  0.2773  11.00000  0.05    0.11 
Q13   1   0.4973  0.1558  0.1954  11.00000  0.05    0.11 
Q14   1   0.0818  0.3008  0.1840  11.00000  0.05    0.10 
Q15   1   0.2044  0.3137  0.3202  11.00000  0.05    0.10 
Q16   1   0.7227  0.0240  0.2164  11.00000  0.05    0.10 
Q17   1  -0.2347  0.4204  0.0791  11.00000  0.05    0.10 
Q18   1   0.4724  0.7160  0.2987  11.00000  0.05    0.10 
Q19   1   0.1846  0.4124  0.5999  11.00000  0.05    0.09 
Q20   1   0.9255 -0.0911  0.3458  11.00000  0.05    0.09 
;
_shelx_res_checksum              72069

_shelx_hkl_file                  
; 
  -2   0   0  282.37   23.70 
  -2   0   0  303.67   23.50 
  -2   0   0  353.76   24.20 
  -2   0   0  324.37   24.00 
   2   0   0  316.27   23.80 
   2   0   0  322.87   23.70 
  -3   0   0 8122.69  589.54 
  -4   0   0 3542.45  228.08 
  -4   0   0 2720.53  229.28 
  -4   0   0 3217.18  229.48 
  -4   0   0 3226.58  229.08 
  -4   0   0 3468.15  228.58 
  -4   0   0 3328.87  228.68 
  -4   0   0 3209.48  229.38 
   4   0   0 2972.00  228.88 
   4   0   0 2823.42  227.48 
   4   0   0 2834.72  228.48 
  -5   0   0   72.19    9.70 
  -5   0   0   90.99    9.40 
  -5   0   0  110.79    8.80 
  -5   0   0   98.09    9.20 
  -5   0   0   85.99    9.30 
  -5   0   0   86.59    8.50 
  -5   0   0  103.09    9.30 
   5   0   0   95.29    9.70 
   5   0   0   85.69    7.20 
  -6   0   0    5.90    2.10 
  -6   0   0    5.70    2.70 
  -6   0   0   11.70    2.90 
  -6   0   0    6.80    3.70 
  -6   0   0    9.10    2.40 
  -6   0   0    9.60    6.80 
  -6   0   0    9.00    3.20 
  -6   0   0    6.60    2.40 
  -6   0   0    8.30    2.40 
  -6   0   0    6.20    2.70 
   6   0   0    2.30    2.50 
  -7   0   0   52.99    6.10 
  -7   0   0   66.39    6.30 
  -7   0   0   53.99    6.50 
  -7   0   0   59.99    6.50 
  -7   0   0   67.99    7.10 
  -7   0   0   55.19    6.00 
  -7   0   0   68.19    7.60 
  -7   0   0   49.70    6.70 
   7   0   0   53.99    5.20 
   7   0   0   57.69    5.00 
   7   0   0   56.19    6.30 
   7   0   0   50.39    5.60 
  -8   0   0    2.30    1.90 
  -8   0   0    3.90    2.30 
  -8   0   0    2.70    1.50 
  -8   0   0    1.60    1.50 
  -8   0   0    0.60    1.30 
  -8   0   0    2.00    3.10 
  -8   0   0    2.80    2.00 
   8   0   0    3.60    1.60 
   8   0   0    1.00    0.80 
   8   0   0    1.90    0.70 
   8  -1   0   50.69    4.40 
   8  -1   0   49.70    5.80 
   8  -1   0   48.30    4.20 
  -8   1   0   50.29    5.20 
  -8   1   0   62.39    5.50 
  -8   1   0   47.60    5.40 
  -8   1   0   50.99    5.00 
   7  -1   0   57.79    6.40 
   7  -1   0   59.19    5.00 
   7  -1   0   58.79    6.10 
   7  -1   0   59.59    5.50 
   7  -1   0   59.49    5.30 
  -7   1   0   58.89    6.00 
  -7   1   0   59.19    6.30 
  -7   1   0   57.59    6.80 
  -7   1   0   57.69    7.20 
  -7   1   0   58.69    6.30 
  -7   1   0   55.29    6.40 
  -7   1   0   50.09    6.90 
   6  -1   0    7.10    2.10 
   6  -1   0    8.70    3.10 
   6  -1   0   10.20    1.80 
   6  -1   0    5.80    1.40 
   6  -1   0    6.90    1.40 
  -6   1   0    8.60    2.60 
  -6   1   0   14.30    3.70 
  -6   1   0   10.80    3.00 
  -6   1   0    5.00    2.60 
  -6   1   0   10.50    3.60 
  -6   1   0    7.50    3.70 
  -6   1   0   11.50    2.50 
  -6   1   0    7.80    2.30 
  -6   1   0    8.30    2.40 
  -6   1   0   11.10    2.80 
  -6   1   0    2.90    1.80 
   5  -1   0   41.40    4.90 
   5  -1   0   50.89    6.30 
   5  -1   0   44.40    4.30 
   5  -1   0   45.50    4.00 
  -5   1   0   46.70    6.00 
  -5   1   0   44.90    5.20 
  -5   1   0   48.10    5.70 
  -5   1   0   48.70    6.20 
  -5   1   0   44.90    5.00 
  -5   1   0   38.40    5.90 
   4  -1   0   57.39    6.20 
   4  -1   0   55.59    6.80 
   4  -1   0   55.69    5.10 
  -4   1   0   58.59    6.90 
  -4   1   0   68.99    6.30 
  -4   1   0   60.59    6.70 
  -4   1   0   60.89    6.10 
  -4   1   0   69.89    6.50 
  -4   1   0   62.09    6.00 
   3  -1   0 1880.51  147.69 
   3  -1   0 1991.20  148.59 
  -3   1   0 2224.68  149.49 
  -3   1   0 1834.62  148.39 
  -3   1   0 2236.58  149.19 
  -3  -1   0 1359.06   94.79 
  -3  -1   0 1197.78   95.09 
  -3  -1   0 1300.97   94.79 
  -3  -1   0 1182.38   95.19 
  -3  -1   0 1366.06   95.19 
   3   1   0 1359.26   94.89 
  -4  -1   0 1525.65  126.19 
  -4  -1   0 1777.72  125.09 
  -4  -1   0 2005.50  125.89 
  -4  -1   0 1804.62  124.89 
  -4  -1   0 1790.32  125.09 
  -4  -1   0 1730.73  125.59 
  -4  -1   0 1609.54  125.39 
   4   1   0 1553.54  125.09 
   4   1   0 1552.64  124.79 
  -5  -1   0   89.49    8.40 
  -5  -1   0   73.09    7.30 
  -5  -1   0   68.39    7.30 
  -5  -1   0   79.09    8.00 
  -5  -1   0   66.89    8.10 
  -5  -1   0   89.99    7.90 
  -5  -1   0   81.89    8.00 
  -5  -1   0   84.69    7.20 
   5   1   0   70.69    8.00 
   5   1   0   72.79    6.30 
   5   1   0   69.39    7.60 
  -6  -1   0  137.79   13.00 
  -6  -1   0  140.39   12.60 
  -6  -1   0  134.49   12.40 
  -6  -1   0  137.59   13.70 
  -6  -1   0  137.49   13.10 
  -6  -1   0  166.28   12.70 
  -6  -1   0  157.68   13.00 
  -6  -1   0  126.89   12.30 
  -6  -1   0  156.28   12.70 
   6   1   0  137.39   11.30 
   6   1   0  131.99   13.20 
   6   1   0  123.19   10.80 
  -7  -1   0  139.59   14.50 
  -7  -1   0  171.48   16.20 
  -7  -1   0  165.58   15.50 
  -7  -1   0  164.38   14.20 
  -7  -1   0  179.48   14.80 
  -7  -1   0  167.18   14.20 
  -7  -1   0  149.88   14.40 
  -7  -1   0  177.68   15.10 
  -7  -1   0  186.38   14.30 
   7   1   0  131.69   13.70 
   7   1   0  156.08   13.00 
   7   1   0  156.88   12.90 
   7   1   0  170.18   15.60 
  -8  -1   0    3.00    2.10 
  -8  -1   0    5.80    1.90 
  -8  -1   0    4.10    1.50 
  -8  -1   0    0.30    1.60 
  -8  -1   0    4.70    1.60 
  -8  -1   0    4.50    1.80 
  -8  -1   0    2.10    1.80 
   8   1   0    3.10    0.70 
  -9  -1   0    0.20    0.80 
  -9  -1   0   -0.80    0.80 
   8  -2   0    1.40    0.40 
   8  -2   0    2.60    0.80 
  -8   2   0    3.60    1.30 
  -8   2   0    1.60    1.60 
  -8   2   0    1.70    1.00 
   7  -2   0    1.30    1.30 
   7  -2   0    1.40    0.60 
   7  -2   0    0.50    0.60 
   7  -2   0    0.30    1.40 
   7  -2   0    1.00    0.80 
  -7   2   0    3.00    1.40 
  -7   2   0    1.40    1.70 
  -7   2   0    1.90    1.70 
  -7   2   0    3.30    1.90 
  -7   2   0    1.80    2.00 
  -7   2   0   -1.20    1.60 
  -7   2   0   -0.10    1.50 
   6  -2   0  583.54   43.70 
   6  -2   0  587.64   43.50 
   6  -2   0  645.94   46.80 
   6  -2   0  548.95   46.30 
   6  -2   0  593.34   44.10 
   6  -2   0  630.14   45.10 
  -6   2   0  593.44   45.60 
  -6   2   0  555.14   46.80 
  -6   2   0  620.74   48.10 
  -6   2   0  590.64   45.30 
  -6   2   0  557.84   46.20 
  -6   2   0  573.24   44.70 
  -6   2   0  568.64   46.20 
  -6   2   0  606.34   47.60 
  -6   2   0  595.94   45.10 
  -6   2   0  545.45   46.10 
   5  -2   0   34.70    3.50 
   5  -2   0   36.50    5.40 
   5  -2   0   33.20    3.70 
   5  -2   0   38.00    4.00 
   5  -2   0   44.40    4.90 
  -5   2   0   36.70    5.60 
  -5   2   0   35.20    4.70 
  -5   2   0   35.30    5.30 
  -5   2   0   46.60    5.10 
  -5   2   0   30.30    5.70 
  -5   2   0   36.60    6.30 
  -5   2   0   37.00    5.10 
  -5   2   0   40.70    4.70 
  -5   2   0   33.50    6.10 
  -5   2   0   49.10    5.10 
  -5   2   0   49.90    7.60 
   4  -2   0  744.63   49.90 
   4  -2   0  636.24   51.49 
   4  -2   0  614.04   50.69 
  -4   2   0  708.13   51.19 
  -4   2   0  593.24   52.39 
  -4   2   0  758.02   51.89 
  -4   2   0  730.73   52.19 
  -4   2   0  674.73   51.69 
  -4   2   0  656.63   50.89 
   1  -2   0  592.34   44.50 
   1  -2   0  605.54   44.30 
  -1   2   0  539.15   43.90 
  -1   2   0  652.63   44.60 
  -1   2   0  558.54   44.60 
  -1   2   0  660.83   44.40 
  -3  -2   0   18.20    2.30 
  -3  -2   0   24.20    2.50 
  -3  -2   0   22.00    2.60 
  -3  -2   0   19.00    2.70 
  -3  -2   0   19.80    2.50 
  -3  -2   0   17.40    2.60 
  -3  -2   0   23.60    2.80 
   3   2   0   19.80    2.30 
   3   2   0   25.10    2.40 
  -4  -2   0 1917.31  128.59 
  -4  -2   0 1824.42  128.59 
  -4  -2   0 1739.93  128.39 
  -4  -2   0 1774.42  128.39 
  -4  -2   0 1569.74  128.69 
   4   2   0 1695.93  128.09 
   4   2   0 1730.13  128.39 
  -5  -2   0 2460.95  158.98 
  -5  -2   0 2332.57  158.58 
  -5  -2   0 2118.69  158.48 
  -5  -2   0 1923.41  158.18 
  -5  -2   0 1980.00  158.38 
  -5  -2   0 2268.47  159.28 
  -5  -2   0 1933.41  159.08 
  -5  -2   0 2433.06  158.48 
   5   2   0 1980.70  158.28 
   5   2   0 2446.06  159.08 
   5   2   0 1873.41  156.78 
  -6  -2   0  690.83   47.60 
  -6  -2   0  661.13   47.20 
  -6  -2   0  714.13   47.60 
  -6  -2   0  583.14   47.30 
  -6  -2   0  566.74   48.50 
  -6  -2   0  638.74   47.00 
  -6  -2   0  561.14   47.30 
   6   2   0  657.33   46.10 
   6   2   0  584.24   48.00 
   6   2   0  539.55   47.50 
  -7  -2   0  233.58   18.20 
  -7  -2   0  229.28   19.90 
  -7  -2   0  233.58   18.70 
  -7  -2   0  197.68   17.70 
  -7  -2   0  225.88   18.40 
  -7  -2   0  225.08   18.60 
  -7  -2   0  255.47   18.60 
  -7  -2   0  195.98   17.90 
  -7  -2   0  186.48   17.70 
  -7  -2   0  246.58   18.40 
   7   2   0  193.78   18.90 
   7   2   0  203.18   16.80 
   7   2   0  184.08   16.40 
  -8  -2   0   25.80    3.60 
  -8  -2   0   20.20    4.50 
  -8  -2   0   29.90    5.40 
  -8  -2   0   27.70    4.70 
  -8  -2   0   19.90    4.50 
  -8  -2   0   21.90    4.00 
  -8  -2   0   20.70    3.50 
  -8  -2   0   25.20    3.80 
   8   2   0   16.60    2.20 
   8   2   0   17.80    2.30 
   8   2   0   15.50    3.30 
  -9  -2   0    8.30    2.20 
  -9  -2   0    3.30    1.80 
  -9  -2   0    6.80    1.80 
   7  -3   0   71.09    6.00 
   7  -3   0   60.29    6.10 
   7  -3   0   60.89    6.00 
   7  -3   0   68.59    5.30 
  -7   3   0   52.89    7.00 
  -7   3   0   61.19    7.60 
  -7   3   0   56.69    7.90 
  -7   3   0   77.49    8.10 
  -7   3   0   58.79    8.50 
  -7   3   0   57.99    6.90 
   6  -3   0   19.40    3.20 
   6  -3   0   17.80    2.20 
   6  -3   0   18.90    2.90 
   6  -3   0   15.40    2.60 
   6  -3   0   16.10    2.30 
   6  -3   0   16.70    3.10 
  -6   3   0   24.70    4.70 
  -6   3   0   18.70    4.50 
  -6   3   0   14.20    3.20 
  -6   3   0   15.70    3.30 
  -6   3   0   21.00    4.60 
  -6   3   0   12.40    3.60 
  -6   3   0   10.60    2.60 
  -6   3   0   12.90    2.90 
  -6   3   0   13.70    3.30 
   5  -3   0  190.08   15.20 
   5  -3   0  198.28   15.90 
   5  -3   0  190.18   15.60 
   5  -3   0  193.98   14.60 
   5  -3   0  212.48   17.70 
   5  -3   0  178.28   14.70 
  -5   3   0  188.68   17.20 
  -5   3   0  177.98   17.00 
  -5   3   0  191.78   15.60 
  -5   3   0  175.68   16.30 
  -5   3   0  188.18   15.80 
  -5   3   0  174.28   17.10 
  -5   3   0  183.98   15.80 
  -5   3   0  192.38   19.30 
  -5   3   0  174.68   17.80 
  -5   3   0  187.18   18.10 
  -5   3   0  175.98   16.90 
  -5   3   0  174.88   16.10 
  -5   3   0  228.38   20.20 
   4  -3   0  663.33   47.10 
   4  -3   0  589.64   44.70 
   4  -3   0  544.05   44.80 
   4  -3   0  583.74   45.70 
   4  -3   0  579.14   45.60 
   4  -3   0  584.64   45.30 
  -4   3   0  610.34   47.40 
  -4   3   0  596.54   45.80 
  -4   3   0  631.24   47.40 
  -4   3   0  633.04   47.00 
  -4   3   0  675.93   49.00 
   3  -3   0 3624.44  249.28 
   3  -3   0 3424.16  248.88 
   3  -3   0 3460.95  248.48 
   3  -3   0 3012.80  249.88 
   3  -3   0 3851.81  250.37 
   3  -3   0 3372.26  249.28 
  -3   3   0 3335.17  250.57 
  -3   3   0 3391.66  250.07 
  -3   3   0 3219.78  250.27 
  -3   3   0 3515.65  250.77 
  -3   3   0 3435.06  249.38 
  -3   3   0 3424.76  250.27 
   2  -3   0 2735.93  194.78 
   2  -3   0 2637.44  195.48 
   2  -3   0 2649.24  194.18 
   2  -3   0 2908.01  194.88 
   2  -3   0 2549.34  195.18 
  -2   3   0 2762.02  195.58 
  -2   3   0 2756.42  194.28 
  -2   3   0 2460.05  195.38 
  -2   3   0 2332.37  195.78 
  -2   3   0 2949.21  196.08 
   1  -3   0    8.10    1.40 
   1  -3   0    9.90    1.40 
   1  -3   0   10.60    1.50 
   1  -3   0    7.60    1.50 
  -1   3   0    9.30    1.70 
  -1   3   0    8.70    2.00 
  -1   3   0    5.00    1.60 
  -1   3   0    6.50    1.60 
  -1   3   0    8.40    1.40 
  -1   3   0    8.60    1.20 
  -2  -3   0 2766.52  198.98 
  -2  -3   0 2989.70  199.58 
  -2  -3   0 2574.54  199.08 
   2   3   0 2980.20  198.38 
   2   3   0 2358.76  199.28 
  -3  -3   0 4765.92  330.67 
  -3  -3   0 4297.47  330.77 
   3   3   0 4781.22  330.17 
   3   3   0 4348.86  330.07 
  -4  -3   0  811.22   57.89 
  -4  -3   0  723.73   57.69 
  -4  -3   0  861.31   57.89 
  -4  -3   0  737.33   58.09 
  -4  -3   0  777.22   58.19 
   4   3   0  751.72   56.89 
   4   3   0  761.62   57.09 
   4   3   0  755.62   56.49 
  -5  -3   0  149.99   13.90 
  -5  -3   0  148.19   13.40 
  -5  -3   0  151.78   13.40 
  -5  -3   0  161.88   14.10 
  -5  -3   0  151.38   13.30 
  -5  -3   0  181.68   13.90 
   5   3   0  151.78   12.80 
   5   3   0  150.78   13.10 
   5   3   0  155.78   12.10 
  -6  -3   0  753.02   63.49 
  -6  -3   0  930.91   64.29 
  -6  -3   0  777.02   64.69 
  -6  -3   0  921.11   63.39 
  -6  -3   0  929.01   63.89 
  -6  -3   0  918.31   63.99 
  -6  -3   0  921.71   63.89 
  -6  -3   0  893.01   64.99 
   6   3   0  796.22   62.29 
   6   3   0  714.73   63.39 
   6   3   0  739.83   63.79 
  -7  -3   0    3.10    2.70 
  -7  -3   0    2.00    1.70 
  -7  -3   0    4.90    2.00 
  -7  -3   0    4.70    2.00 
  -7  -3   0    0.40    1.90 
  -7  -3   0    5.10    2.30 
  -7  -3   0    9.50    2.20 
  -7  -3   0    2.40    2.30 
  -7  -3   0    7.90    2.30 
  -7  -3   0    4.80    2.30 
  -7  -3   0    5.90    2.10 
   7   3   0    4.60    1.30 
  -8  -3   0    3.80    1.70 
  -8  -3   0    9.10    2.50 
  -8  -3   0    4.60    2.20 
  -8  -3   0    9.30    4.90 
  -8  -3   0   -0.20    2.60 
  -8  -3   0    1.90    1.70 
  -9  -3   0   23.50    4.10 
  -9  -3   0   26.20    3.00 
  -9  -3   0   21.00    3.70 
   7  -4   0   24.30    2.60 
   7  -4   0   22.80    2.20 
  -7   4   0   26.80    3.50 
  -7   4   0   16.40    4.20 
  -7   4   0   23.50    3.80 
  -7   4   0   20.10    3.20 
   6  -4   0   97.29    8.30 
   6  -4   0   91.99    7.70 
   6  -4   0  102.99    7.60 
   6  -4   0   96.59    8.40 
   6  -4   0   91.89    7.60 
   6  -4   0   79.09    9.20 
  -6   4   0   82.59    8.50 
  -6   4   0   84.79    8.00 
  -6   4   0   90.89    9.30 
  -6   4   0   90.49    8.30 
  -6   4   0   85.09    9.80 
  -6   4   0  101.59   10.10 
  -6   4   0   83.39    8.40 
   5  -4   0  689.03   49.80 
   5  -4   0  762.72   51.09 
   5  -4   0  712.33   53.49 
   5  -4   0  760.42   51.69 
   5  -4   0  678.03   50.09 
  -5   4   0  638.94   54.79 
  -5   4   0  653.23   52.29 
  -5   4   0  660.43   51.19 
  -5   4   0  620.44   53.39 
  -5   4   0  674.93   52.49 
  -5   4   0  598.54   52.29 
  -5   4   0  688.23   50.79 
  -5   4   0  564.34   52.89 
  -5   4   0  675.23   50.99 
  -5   4   0  715.03   52.69 
   4  -4   0  628.94   49.10 
   4  -4   0  623.64   49.30 
   4  -4   0  654.33   51.49 
   4  -4   0  674.23   50.19 
   4  -4   0  751.62   50.29 
   4  -4   0  611.34   49.10 
  -4   4   0  722.53   60.49 
  -4   4   0  621.84   50.89 
  -4   4   0  759.72   55.09 
  -4   4   0  707.73   51.49 
  -4   4   0  669.63   50.09 
  -4   4   0  593.64   53.29 
   3  -4   0  434.46   33.80 
   3  -4   0  456.95   34.50 
   3  -4   0  453.15   34.30 
   3  -4   0  445.86   35.60 
   3  -4   0  460.55   34.50 
   3  -4   0  465.95   34.60 
   3  -4   0  439.56   33.60 
  -3   4   0  439.46   35.70 
  -3   4   0  383.36   36.20 
  -3   4   0  459.55   35.80 
  -3   4   0  396.46   35.80 
  -3   4   0  471.65   36.00 
  -3   4   0  500.95   39.60 
  -3   4   0  546.45   35.70 
   2  -4   0  307.47   25.30 
   2  -4   0  353.56   24.60 
   2  -4   0  339.87   24.60 
   2  -4   0  352.66   23.90 
   2  -4   0  327.67   24.40 
  -2   4   0  330.07   25.60 
  -2   4   0  323.77   25.30 
  -2   4   0  270.27   25.50 
  -2   4   0  330.37   25.20 
  -2   4   0  291.67   25.40 
  -2   4   0  273.37   25.70 
   1  -4   0   64.59    7.10 
   1  -4   0   70.49    6.30 
   1  -4   0   71.99    6.30 
   1  -4   0   61.39    6.00 
   1  -4   0   77.79    6.40 
  -1   4   0   74.89    7.50 
  -1   4   0   73.09    7.30 
  -1   4   0   72.49    6.70 
  -1   4   0   70.59    6.40 
  -1   4   0   79.69    6.90 
  -1   4   0   69.29    5.80 
   0  -4   0   11.50    1.70 
   0  -4   0    6.70    1.70 
   0  -4   0    8.10    1.20 
   0  -4   0    8.50    1.40 
   0   4   0    8.50    1.30 
   0   4   0   11.40    1.60 
   1   4   0 3979.70  307.47 
   1   4   0 4501.85  308.37 
  -2  -4   0 3264.57  218.68 
  -2  -4   0 2857.91  217.98 
   2   4   0 3203.38  218.18 
   2   4   0 2738.23  217.78 
   2   4   0 2635.84  217.88 
   2   4   0 3260.47  217.98 
  -3  -4   0  474.85   33.00 
  -3  -4   0  369.46   32.80 
  -3  -4   0  444.86   33.40 
  -3  -4   0  435.96   33.00 
   3   4   0  500.45   32.60 
   3   4   0  420.36   32.50 
   3   4   0  391.06   32.80 
   3   4   0  435.26   31.80 
   3   4   0  424.26   31.70 
  -4  -4   0 1838.12  132.89 
  -4  -4   0 1809.02  132.79 
  -4  -4   0 1717.43  132.39 
  -4  -4   0 1728.93  132.29 
  -4  -4   0 1999.70  132.99 
  -4  -4   0 1831.72  132.29 
   4   4   0 1676.83  132.29 
   4   4   0 1792.32  131.39 
  -5  -4   0  158.58   14.50 
  -5  -4   0  167.48   14.50 
  -5  -4   0  174.18   14.70 
  -5  -4   0  148.99   14.00 
  -5  -4   0  157.58   13.90 
  -5  -4   0  186.08   14.20 
   5   4   0  167.08   12.40 
   5   4   0  139.19   14.00 
   5   4   0  158.98   12.90 
  -6  -4   0  184.78   17.00 
  -6  -4   0  238.78   17.60 
  -6  -4   0  210.28   18.20 
  -6  -4   0  199.58   17.50 
  -6  -4   0  194.08   17.40 
  -6  -4   0  217.88   17.50 
   6   4   0  182.28   17.50 
   6   4   0  197.78   17.80 
   6   4   0  195.58   15.40 
   6   4   0  195.98   16.00 
  -7  -4   0   19.90    4.00 
  -7  -4   0   32.40    4.30 
  -7  -4   0   27.90    4.50 
  -7  -4   0   25.80    5.20 
  -7  -4   0   30.90    4.90 
  -7  -4   0   31.60    6.00 
  -7  -4   0   31.70    5.00 
  -7  -4   0   27.70    4.90 
  -7  -4   0   22.70    4.00 
  -7  -4   0   25.90    4.40 
  -7  -4   0   25.80    3.90 
  -7  -4   0   29.20    4.90 
   7   4   0   26.50    3.00 
   7   4   0   24.90    3.30 
   7   4   0   22.10    4.90 
   7   4   0   28.70    4.70 
  -8  -4   0   21.50    5.50 
  -8  -4   0   25.90    3.80 
  -8  -4   0   15.50    4.40 
  -8  -4   0   22.50    3.80 
  -8  -4   0   17.50    3.30 
  -8  -4   0   25.00    4.50 
  -8  -4   0   20.90    6.30 
   8   4   0   18.10    3.60 
   8   4   0   25.20    3.00 
  -9  -4   0   42.40    3.90 
  -9  -4   0   28.10    4.80 
  -9  -4   0   35.50    3.80 
   6  -5   0    4.80    1.60 
   6  -5   0    4.90    0.90 
   6  -5   0    4.10    2.00 
   6  -5   0    4.40    1.00 
  -6   5   0    4.10    1.40 
  -6   5   0    2.70    1.90 
  -6   5   0    5.90    1.50 
  -6   5   0    2.80    1.80 
  -6   5   0    7.30    1.70 
   5  -5   0   68.59    8.60 
   5  -5   0   72.79    6.60 
   5  -5   0   60.29    8.00 
   5  -5   0   73.09    7.60 
   5  -5   0   72.99    8.40 
   5  -5   0   77.09    6.50 
   5  -5   0   71.39    6.20 
  -5   5   0   71.89    8.70 
  -5   5   0   73.39    8.70 
  -5   5   0   77.19    9.10 
  -5   5   0   56.59    9.30 
  -5   5   0   72.39    7.40 
  -5   5   0   71.19   11.40 
   4  -5   0   57.39    5.10 
   4  -5   0   61.49    6.40 
   4  -5   0   55.39    5.20 
   4  -5   0   69.89    9.60 
   4  -5   0   44.50    7.80 
   4  -5   0   54.99    5.40 
   4  -5   0   62.89    6.20 
   4  -5   0   52.09    5.80 
   4  -5   0   63.29    6.40 
  -4   5   0   52.99    6.00 
  -4   5   0   56.79   11.80 
  -4   5   0   64.89    8.60 
  -4   5   0   51.59    8.70 
  -4   5   0   54.79    6.10 
  -4   5   0   67.39    7.90 
  -4   5   0   52.19    7.50 
  -4   5   0   53.59    7.30 
  -4   5   0   54.89    6.40 
  -4   5   0   46.30    9.80 
  -4   5   0   50.39    6.70 
  -4   5   0   50.89    7.90 
   3  -5   0  780.12   57.69 
   3  -5   0  732.63   57.29 
   3  -5   0  849.32   59.19 
   3  -5   0  724.43   56.59 
   3  -5   0  657.63   57.79 
   3  -5   0  723.73   58.09 
   3  -5   0  813.42   56.49 
  -3   5   0  810.32   60.59 
  -3   5   0  679.73   59.19 
  -3   5   0  681.33   58.89 
  -3   5   0  853.61   59.09 
  -3   5   0  740.43   60.39 
  -3   5   0  787.22   58.19 
  -3   5   0  781.62   57.89 
  -3   5   0  916.31   60.59 
  -3   5   0  739.03   58.59 
   2  -5   0  604.84   49.40 
   2  -5   0  728.73   47.90 
   2  -5   0  641.34   48.40 
   2  -5   0  624.64   48.30 
   2  -5   0  760.12   51.19 
   2  -5   0  601.24   47.50 
  -2   5   0  655.13   49.40 
  -2   5   0  542.15   49.40 
  -2   5   0  572.54   49.90 
  -2   5   0  610.14   49.10 
  -2   5   0  758.02   52.19 
   1  -5   0 1603.84  107.69 
   1  -5   0 1653.33  108.39 
   1  -5   0 1482.15  108.49 
   1  -5   0 1600.24  108.49 
   1  -5   0 1395.16  109.19 
  -1   5   0 1515.45  109.89 
  -1   5   0 1454.45  109.39 
  -1   5   0 1376.86  108.59 
  -1   5   0 1503.55  108.59 
  -1   5   0 1329.47  109.29 
  -1   5   0 1297.57  109.49 
   0  -5   0   49.70    4.30 
   0  -5   0   44.90    5.00 
   0  -5   0   50.09    4.90 
   0  -5   0   49.90    4.90 
   0   5   0   38.50    5.00 
   0   5   0   50.29    5.00 
   0   5   0   37.90    5.20 
   0   5   0   41.60    5.00 
   0   5   0   49.50    4.50 
   0   5   0   43.10    4.40 
  -1  -5   0  124.29   13.50 
  -1  -5   0  145.09   10.50 
  -1  -5   0  150.28   11.80 
  -1  -5   0  141.69   11.30 
  -1  -5   0  124.59   11.50 
   1   5   0  166.88   12.00 
   1   5   0  138.39   11.70 
   1   5   0  130.49   11.80 
   1   5   0  122.69   11.90 
  -2  -5   0  434.46   29.90 
  -2  -5   0  425.36   30.30 
  -2  -5   0  363.06   30.10 
  -2  -5   0  346.27   29.60 
  -2  -5   0  400.36   29.60 
   2   5   0  371.66   29.60 
   2   5   0  420.36   29.80 
   2   5   0  374.96   29.60 
   2   5   0  340.57   31.20 
  -3  -5   0 2959.30  207.48 
  -3  -5   0 2867.91  206.58 
  -3  -5   0 2662.63  206.78 
  -3  -5   0 3039.30  206.98 
  -3  -5   0 2650.23  206.58 
  -3  -5   0 3136.89  207.28 
   3   5   0 2939.51  206.78 
   3   5   0 2792.82  206.38 
   3   5   0 2419.36  206.38 
   3   5   0 2917.91  205.78 
   3   5   0 2724.03  206.38 
  -4  -5   0  272.87   23.10 
  -4  -5   0  338.27   23.40 
  -4  -5   0  300.67   24.00 
  -4  -5   0  302.37   23.70 
  -4  -5   0  274.47   23.30 
   4   5   0  272.07   21.90 
   4   5   0  277.47   22.50 
   4   5   0  289.17   22.70 
   4   5   0  282.27   23.20 
  -5  -5   0  540.55   44.10 
  -5  -5   0  549.74   44.00 
  -5  -5   0  564.74   44.00 
  -5  -5   0  581.34   44.80 
  -5  -5   0  670.03   45.20 
   5   5   0  590.64   43.40 
   5   5   0  533.25   44.20 
   5   5   0  556.34   42.60 
  -6  -5   0  135.59   11.70 
  -6  -5   0   95.99   11.40 
  -6  -5   0  132.99   12.30 
  -6  -5   0  134.59   11.50 
  -6  -5   0  142.29   12.20 
  -6  -5   0  108.89   11.80 
  -6  -5   0  124.79   12.00 
  -6  -5   0  105.69   11.30 
  -6  -5   0  150.68   15.40 
   6   5   0  104.89    9.70 
   6   5   0  116.09   11.70 
   6   5   0  109.79   10.40 
  -7  -5   0   82.99    7.90 
  -7  -5   0   67.49    7.70 
  -7  -5   0   63.39    7.90 
  -7  -5   0   64.99    7.80 
  -7  -5   0   70.19    7.70 
  -7  -5   0   67.19    8.00 
  -7  -5   0   83.49    9.50 
  -7  -5   0   70.49   10.20 
  -7  -5   0   69.89    9.60 
   7   5   0   63.19    8.40 
   7   5   0   75.29    6.40 
   7   5   0   64.89    8.30 
   7   5   0   74.39    7.00 
  -8  -5   0  216.18   19.20 
  -8  -5   0  184.78   26.30 
  -8  -5   0  243.88   21.90 
  -8  -5   0  253.57   17.90 
  -8  -5   0  217.08   18.20 
  -8  -5   0  218.68   22.00 
  -8  -5   0  179.48   19.50 
   8   5   0  218.58   17.90 
  -9  -5   0    3.20    1.40 
  -9  -5   0    1.50    1.60 
  -9  -5   0    1.90    1.50 
  -9  -5   0    4.90    1.30 
  -9  -5   0    2.90    1.30 
   9   5   0    3.40    1.60 
   5  -6   0   53.39    6.30 
   5  -6   0   38.30    3.70 
   5  -6   0   38.10    3.40 
   5  -6   0   29.40    4.70 
  -5   6   0   44.20    5.70 
  -5   6   0   37.30    4.60 
  -5   6   0   36.50    5.10 
  -5   6   0   30.50    6.40 
  -5   6   0   37.30    4.30 
   4  -6   0  591.64   44.50 
   4  -6   0  670.23   44.80 
   4  -6   0  560.84   46.10 
   4  -6   0  613.84   44.30 
   4  -6   0  550.84   43.10 
   4  -6   0  505.85   43.10 
   4  -6   0  580.24   44.60 
   4  -6   0  557.24   43.40 
  -4   6   0  570.34   46.60 
  -4   6   0  675.73   46.80 
  -4   6   0  638.54   47.30 
  -4   6   0  511.85   44.10 
  -4   6   0  491.95   47.90 
  -4   6   0  582.34   44.30 
  -4   6   0  568.44   46.60 
  -4   6   0  644.74   48.00 
  -4   6   0  668.33   46.50 
  -4   6   0  522.55   44.00 
   3  -6   0   60.89    6.10 
   3  -6   0   64.89    8.50 
   3  -6   0   71.49    6.10 
   3  -6   0   69.59    7.20 
   3  -6   0   83.69    7.30 
   3  -6   0   85.89    8.30 
   3  -6   0   76.19    7.20 
   3  -6   0   66.89    6.30 
   3  -6   0   74.89    8.50 
   3  -6   0   81.29    7.50 
  -3   6   0   74.09    9.40 
  -3   6   0   62.09    9.00 
  -3   6   0   66.99    7.90 
  -3   6   0   55.29    8.00 
  -3   6   0   68.49    7.00 
  -3   6   0   54.39    8.20 
  -3   6   0   87.99   10.10 
  -3   6   0   67.09    7.20 
  -3   6   0   77.69    8.80 
  -3   6   0   56.79    9.60 
  -3   6   0   72.29    7.70 
  -3   6   0   64.69    9.30 
  -3   6   0   65.39    8.00 
  -3   6   0   64.29    7.20 
   2  -6   0  412.66   28.50 
   2  -6   0  357.56   28.20 
   2  -6   0  377.76   30.60 
   2  -6   0  403.36   29.30 
   2  -6   0  434.46   32.20 
   2  -6   0  405.36   29.80 
  -2   6   0  365.26   29.90 
  -2   6   0  385.06   30.80 
  -2   6   0  343.97   29.70 
  -2   6   0  386.16   31.80 
  -2   6   0  366.86   29.40 
  -2   6   0  359.56   29.40 
  -2   6   0  341.67   30.80 
  -2   6   0  369.56   37.20 
  -2   6   0  351.26   29.80 
  -2   6   0  352.16   31.70 
  -2   6   0  381.56   34.20 
   1  -6   0   70.59    5.70 
   1  -6   0   64.29    7.00 
   1  -6   0   66.39    5.60 
   1  -6   0   60.99    6.20 
   1  -6   0   56.69    6.10 
   1  -6   0   65.49    6.50 
  -1   6   0   54.99    6.30 
  -1   6   0   57.39    6.20 
  -1   6   0   54.39    7.40 
  -1   6   0   56.69    8.00 
  -1   6   0   52.19    7.30 
  -1   6   0   57.59    7.20 
   0  -6   0   13.30    3.20 
   0  -6   0   13.80    3.00 
   0  -6   0   11.50    2.80 
   0   6   0   23.70    4.20 
   0   6   0   15.10    3.10 
  -1  -6   0   62.69    6.30 
  -1  -6   0   54.99    6.10 
  -1  -6   0   67.89    6.30 
  -1  -6   0   57.29    5.40 
   1   6   0   55.19    6.20 
   1   6   0   53.39    6.10 
   1   6   0   49.20    6.20 
   1   6   0   54.49    5.40 
  -2  -6   0   26.50    3.60 
  -2  -6   0   24.30    3.20 
  -2  -6   0   25.60    3.50 
  -2  -6   0   20.50    3.50 
  -2  -6   0   20.40    3.60 
   2   6   0   25.10    3.10 
   2   6   0   30.80    3.80 
   2   6   0   27.50    3.80 
   2   6   0   27.40    3.70 
   2   6   0   20.10    3.80 
   2   6   0   30.20    3.50 
  -3  -6   0 1193.08   87.99 
  -3  -6   0 1362.46   88.89 
  -3  -6   0 1164.58   88.29 
  -3  -6   0 1111.69   88.49 
  -3  -6   0 1147.19   88.79 
   3   6   0 1143.19   88.29 
   3   6   0 1256.27   88.29 
   3   6   0 1150.38   88.09 
   3   6   0 1281.57   88.29 
   3   6   0 1137.99   88.09 
   3   6   0 1108.59   87.19 
  -4  -6   0    9.50    3.80 
  -4  -6   0    6.30    2.40 
  -4  -6   0    6.50    2.00 
  -4  -6   0    3.50    1.90 
  -4  -6   0    3.20    1.80 
  -4  -6   0    8.90    2.60 
   4   6   0    3.40    1.60 
   4   6   0    3.70    1.50 
  -5  -6   0  316.27   27.60 
  -5  -6   0  330.27   27.40 
  -5  -6   0  306.77   27.40 
  -5  -6   0  355.66   28.40 
  -5  -6   0  378.06   28.40 
  -5  -6   0  333.97   27.30 
   5   6   0  353.76   26.10 
   5   6   0  340.47   27.80 
   5   6   0  341.57   27.50 
   5   6   0  329.57   26.30 
   5   6   0  351.66   27.10 
  -6  -6   0  111.39   12.80 
  -6  -6   0   93.29    9.70 
  -6  -6   0   84.39    9.00 
  -6  -6   0   88.49   12.10 
  -6  -6   0   97.89    9.30 
  -6  -6   0   90.99    9.90 
  -6  -6   0   79.99    9.10 
  -6  -6   0   78.49    9.10 
  -6  -6   0   99.39   10.30 
  -6  -6   0   73.59    9.60 
  -6  -6   0  102.09    9.40 
   6   6   0   92.09    8.30 
   6   6   0   89.99    8.00 
   6   6   0   89.29   10.20 
   6   6   0   83.99    9.30 
   6   6   0   94.89    8.90 
  -7  -6   0   61.09    9.00 
  -7  -6   0   58.89    6.40 
  -7  -6   0   54.99    6.70 
  -7  -6   0   52.09    6.90 
  -7  -6   0   59.89    7.00 
  -7  -6   0   38.00    8.50 
  -7  -6   0   58.29    8.70 
  -7  -6   0   54.39    6.50 
  -7  -6   0   54.39    9.10 
  -7  -6   0   47.20    7.90 
   7   6   0   53.99    6.20 
   7   6   0   56.49    5.70 
   7   6   0   56.79    7.50 
  -8  -6   0   83.29    8.90 
  -8  -6   0   93.79    8.20 
  -8  -6   0   73.99    9.70 
  -8  -6   0   87.49    8.80 
  -8  -6   0   64.69    9.80 
  -8  -6   0   75.59    9.90 
   8   6   0   82.49    7.20 
   8   6   0   84.79    7.60 
   8   6   0   84.19    7.70 
  -9  -6   0   55.39    7.10 
  -9  -6   0   57.19    5.70 
  -9  -6   0   56.59    5.70 
  -9  -6   0   53.09    6.70 
  -9  -6   0   63.39    5.40 
   9   6   0   57.79    5.20 
   4  -7   0   95.69    9.40 
   4  -7   0   80.59    6.40 
   4  -7   0   86.29    7.60 
   4  -7   0   75.69    7.30 
   4  -7   0   70.59    8.90 
  -4   7   0   76.99    7.30 
  -4   7   0   78.99    7.20 
  -4   7   0   78.59    9.80 
  -4   7   0   55.49    9.90 
  -4   7   0   85.49    8.70 
  -4   7   0   76.59    9.80 
   3  -7   0   14.60    3.10 
   3  -7   0    6.50    2.00 
   3  -7   0    6.10    2.20 
   3  -7   0    8.00    1.60 
   3  -7   0    9.80    1.50 
   3  -7   0   10.00    3.20 
   3  -7   0    5.20    2.30 
  -3   7   0    9.00    3.50 
  -3   7   0    8.30    2.30 
  -3   7   0   13.50    2.60 
  -3   7   0    9.10    3.30 
  -3   7   0   10.70    4.10 
  -3   7   0    3.50    3.10 
  -3   7   0    6.10    2.90 
   2  -7   0    1.20    1.30 
   2  -7   0   -0.10    0.60 
   2  -7   0    1.10    0.90 
   2  -7   0    0.80    1.40 
   2  -7   0   -1.60    1.30 
   2  -7   0    0.20    1.30 
   2  -7   0    0.90    1.60 
  -2   7   0    1.20    2.20 
  -2   7   0   -1.90    1.40 
  -2   7   0    1.60    2.00 
  -2   7   0    5.20    2.80 
  -2   7   0   -0.20    1.90 
  -2   7   0    1.50    2.70 
  -2   7   0    0.20    2.30 
  -2   7   0    2.80    1.90 
   1  -7   0  493.75   39.10 
   1  -7   0  502.05   39.00 
   1  -7   0  582.54   39.30 
   1  -7   0  550.64   42.00 
   1  -7   0  489.35   40.10 
   1  -7   0  481.45   39.70 
  -1   7   0  531.85   43.90 
  -1   7   0  548.55   40.90 
  -1   7   0  505.85   41.20 
  -1   7   0  509.05   39.10 
  -1   7   0  489.05   42.30 
  -1   7   0  513.05   41.00 
  -1   7   0  472.65   41.00 
  -1   7   0  421.66   38.90 
   0  -7   0  707.73   53.59 
   0  -7   0  677.83   53.29 
   0  -7   0  696.33   54.09 
   0  -7   0  659.63   53.09 
   0   7   0  674.83   54.79 
   0   7   0  684.13   54.49 
   0   7   0  799.82   56.89 
   0   7   0  722.73   54.79 
  -1  -7   0  298.07   23.70 
  -1  -7   0  304.17   24.00 
  -1  -7   0  280.67   23.30 
  -1  -7   0  273.07   23.30 
   1   7   0  286.77   24.00 
   1   7   0  270.37   24.20 
   1   7   0  284.27   24.10 
   1   7   0  304.07   25.70 
  -2  -7   0  512.05   44.20 
  -2  -7   0  510.05   44.60 
  -2  -7   0  548.05   45.00 
  -2  -7   0  566.04   44.90 
  -2  -7   0  514.35   44.50 
  -2  -7   0  561.24   43.90 
   2   7   0  636.94   45.10 
   2   7   0  678.93   47.30 
   2   7   0  611.64   43.80 
   2   7   0  658.43   44.40 
   2   7   0  633.04   45.00 
   2   7   0  597.54   45.50 
   2   7   0  535.15   44.90 
  -3  -7   0  545.05   44.70 
  -3  -7   0  570.94   44.40 
  -3  -7   0  574.14   44.60 
  -3  -7   0  585.64   43.80 
  -3  -7   0  535.45   44.40 
   3   7   0  667.23   44.60 
   3   7   0  596.74   44.50 
   3   7   0  570.74   43.10 
   3   7   0  547.65   43.20 
   3   7   0  552.24   44.20 
   3   7   0  561.74   44.60 
  -4  -7   0  788.82   61.09 
  -4  -7   0  728.13   60.29 
  -4  -7   0  907.11   60.99 
  -4  -7   0  733.13   60.79 
  -4  -7   0  842.42   60.99 
  -4  -7   0  759.32   59.89 
   4   7   0  748.03   60.29 
   4   7   0  763.92   60.39 
   4   7   0  815.72   59.29 
   4   7   0  845.62   61.59 
   4   7   0  894.31   60.59 
   4   7   0  749.92   60.09 
   4   7   0  741.53   59.29 
  -5  -7   0  107.69   16.90 
  -5  -7   0   92.39   10.60 
  -5  -7   0   97.09    9.60 
  -5  -7   0   81.89    9.60 
  -5  -7   0   86.99    9.10 
  -5  -7   0   75.39   10.30 
   5   7   0   89.89    9.30 
   5   7   0  112.09    9.00 
   5   7   0   87.39    8.30 
  -6  -7   0  102.49   11.20 
  -6  -7   0   97.29   10.90 
  -6  -7   0   95.89   13.50 
  -6  -7   0  109.29   11.00 
  -6  -7   0  126.09   11.00 
  -6  -7   0  125.39   12.00 
  -6  -7   0  113.79   11.00 
  -6  -7   0   93.09   10.80 
  -6  -7   0  112.09   11.40 
   6   7   0  114.59   12.30 
   6   7   0  112.99    9.80 
   6   7   0  115.79   11.30 
   6   7   0  112.29   10.80 
  -7  -7   0   11.10    4.10 
  -7  -7   0   11.20    2.70 
  -7  -7   0   10.30    3.90 
  -7  -7   0   13.20    2.80 
  -7  -7   0    9.90    2.50 
  -7  -7   0   14.90    3.30 
  -7  -7   0   11.80    3.30 
  -7  -7   0   10.70    3.30 
  -7  -7   0    8.30    2.40 
  -7  -7   0    8.70    3.10 
   7   7   0    9.70    2.00 
   7   7   0    8.10    2.70 
   7   7   0   10.20    2.40 
   7   7   0   15.10    2.80 
  -8  -7   0   11.80    3.80 
  -8  -7   0   17.20    3.40 
  -8  -7   0   16.00    2.90 
  -8  -7   0   17.10    3.00 
  -8  -7   0   11.60    2.50 
  -8  -7   0   10.40    3.90 
  -8  -7   0   16.80    2.80 
   8   7   0   20.60    3.00 
   8   7   0   19.60    2.50 
  -9  -7   0   22.70    4.00 
  -9  -7   0   23.50    3.70 
  -9  -7   0   22.40    3.90 
   4  -8   0   10.40    1.90 
  -4   8   0   10.90    1.80 
  -4   8   0    8.90    2.00 
  -4   8   0    8.70    2.80 
   3  -8   0    3.20    2.00 
   3  -8   0    1.30    1.40 
   3  -8   0    0.40    0.90 
   3  -8   0    0.40    0.50 
  -3   8   0    0.90    1.20 
  -3   8   0    1.60    2.00 
  -3   8   0    1.80    2.40 
  -3   8   0    0.60    1.60 
  -3   8   0   -1.10    1.40 
  -3   8   0   -0.90    1.20 
  -3   8   0   -1.80    2.10 
   2  -8   0   75.59    7.10 
   2  -8   0   67.19    7.10 
   2  -8   0   62.69    6.80 
   2  -8   0   61.19    8.80 
   2  -8   0   74.59    6.10 
   2  -8   0   71.89    7.50 
  -2   8   0   63.49    6.90 
  -2   8   0   80.09    8.30 
  -2   8   0   59.99    9.70 
  -2   8   0   64.39    8.70 
  -2   8   0   59.89    9.00 
  -2   8   0   61.99    7.00 
  -2   8   0   74.19    8.60 
   1  -8   0    1.10    0.60 
   1  -8   0    1.60    2.00 
   1  -8   0    2.40    2.10 
   1  -8   0   -1.80    2.10 
   1  -8   0   -0.50    1.40 
  -1   8   0    0.80    3.80 
  -1   8   0    4.20    2.60 
  -1   8   0   -0.50    2.70 
  -1   8   0    1.50    2.30 
  -1   8   0    2.60    2.20 
  -1   8   0    0.00    1.90 
   0  -8   0   37.60    5.10 
   0  -8   0   37.70    5.60 
   0  -8   0   31.90    4.50 
   0  -8   0   34.10    4.90 
   0  -8   0   33.50    6.20 
   0  -8   0   37.00    5.10 
   0   8   0   39.70    6.20 
   0   8   0   36.40    7.40 
   0   8   0   25.60    4.30 
   0   8   0   42.70    6.20 
   0   8   0   33.40    5.80 
   0   8   0   38.20    6.80 
   0   8   0   34.20    6.00 
  -1  -8   0   42.70    7.40 
  -1  -8   0   37.40    5.40 
  -1  -8   0   47.20    5.40 
  -1  -8   0   43.90    5.60 
  -1  -8   0   42.30    5.70 
  -1  -8   0   41.60    5.80 
   1   8   0   47.10    6.70 
   1   8   0   38.90    6.50 
   1   8   0   43.60    7.00 
   1   8   0   35.40   10.30 
   1   8   0   38.10    5.90 
   1   8   0   43.70    6.30 
  -2  -8   0    6.10    3.20 
  -2  -8   0    4.00    1.80 
  -2  -8   0    3.60    2.80 
  -2  -8   0    3.80    1.90 
  -2  -8   0    2.80    1.80 
   2   8   0    0.80    1.20 
   2   8   0    3.20    2.40 
   2   8   0    1.10    2.00 
  -3  -8   0 1158.08   84.79 
  -3  -8   0 1093.29   86.59 
  -3  -8   0 1054.09   85.49 
  -3  -8   0 1000.50   84.99 
  -3  -8   0 1012.80   85.89 
  -3  -8   0 1044.10   85.19 
  -3  -8   0 1204.78   85.39 
  -3  -8   0 1050.49   85.69 
   3   8   0 1326.27   84.49 
   3   8   0  975.30   85.99 
   3   8   0 1169.58   86.09 
   3   8   0 1222.58   91.59 
   3   8   0 1275.27   84.59 
   3   8   0 1339.97   86.29 
  -4  -8   0    0.90    1.60 
  -4  -8   0    1.40    1.60 
  -4  -8   0    3.30    1.60 
  -4  -8   0    2.60    2.20 
  -4  -8   0    0.30    1.50 
  -4  -8   0   -0.90    2.20 
  -4  -8   0    1.10    3.00 
  -4  -8   0    2.90    2.20 
  -4  -8   0    5.20    2.70 
  -4  -8   0    1.80    2.30 
  -4  -8   0    2.70    2.30 
  -4  -8   0    3.10    2.00 
   4   8   0    5.00    2.10 
   4   8   0    7.50    2.60 
   4   8   0    2.40    1.30 
   4   8   0   -1.50    2.10 
   4   8   0   -0.50    1.20 
   4   8   0    0.70    2.70 
   4   8   0   -0.40    1.30 
   4   8   0   -0.80    2.10 
  -5  -8   0  345.47   34.10 
  -5  -8   0  383.86   30.70 
  -5  -8   0  400.96   30.10 
  -5  -8   0  332.07   30.40 
  -5  -8   0  364.56   30.30 
  -5  -8   0  431.96   30.50 
  -5  -8   0  353.56   29.80 
  -5  -8   0  386.56   31.20 
  -5  -8   0  340.77   30.30 
  -5  -8   0  348.17   30.90 
  -5  -8   0  351.36   30.90 
  -5  -8   0  415.56   34.10 
   5   8   0  331.37   30.20 
   5   8   0  431.96   30.90 
   5   8   0  347.47   28.80 
   5   8   0  380.36   30.60 
   5   8   0  392.76   31.80 
   5   8   0  403.26   29.60 
   5   8   0  373.76   29.20 
  -6  -8   0   13.00    3.40 
  -6  -8   0   15.20    3.70 
  -6  -8   0   12.50    4.20 
  -6  -8   0   23.30    4.20 
  -6  -8   0   18.90    4.60 
  -6  -8   0   21.20    3.50 
  -6  -8   0   14.30    3.50 
  -6  -8   0   17.50    5.20 
  -6  -8   0   11.90    3.60 
  -6  -8   0   20.10    5.70 
   6   8   0   11.50    2.80 
   6   8   0   18.70    3.00 
   6   8   0   15.30    2.60 
   6   8   0   15.90    5.70 
  -7  -8   0    5.40    2.40 
  -7  -8   0    3.50    1.90 
  -7  -8   0    1.90    3.70 
  -7  -8   0    0.50    2.00 
  -7  -8   0   -1.40    1.40 
  -7  -8   0    0.70    1.80 
  -7  -8   0    0.80    3.30 
  -7  -8   0    1.90    2.00 
  -7  -8   0    2.10    1.50 
   7   8   0   -1.80    1.90 
   7   8   0    1.50    1.00 
   7   8   0    1.30    1.40 
   7   8   0    0.80    1.10 
   7   8   0    0.50    1.10 
  -8  -8   0    2.60    1.70 
  -8  -8   0    1.80    1.00 
  -8  -8   0   -0.60    1.10 
  -8  -8   0   -1.10    1.30 
  -8  -8   0    1.40    1.40 
  -8  -8   0    2.80    1.70 
   8   8   0    1.50    0.90 
   8   8   0    1.90    1.10 
   8   8   0    0.90    1.00 
  -3   9   0   18.70    3.40 
   2  -9   0    5.80    2.10 
   2  -9   0    7.70    1.80 
   2  -9   0    9.20    3.40 
   2  -9   0    9.20    2.20 
  -2   9   0    6.70    2.50 
  -2   9   0    2.80    2.40 
  -2   9   0    4.80    2.60 
   1  -9   0   70.29    6.90 
   1  -9   0   54.39    8.20 
   1  -9   0   71.39    7.50 
   1  -9   0   48.10    8.90 
   1  -9   0   90.29    8.90 
  -1   9   0   79.29   12.70 
  -1   9   0   79.59    8.40 
  -1   9   0   75.89    8.40 
  -1   9   0   65.19    9.60 
   0  -9   0    2.60    2.40 
   0  -9   0    3.60    1.80 
   0  -9   0    4.30    2.00 
   0  -9   0    5.20    1.90 
   0  -9   0    8.70    2.30 
   0   9   0    3.90    2.70 
   0   9   0    2.30    3.30 
   0   9   0    4.10    2.30 
   0   9   0    0.60    2.70 
   0   9   0    3.00    2.80 
  -1  -9   0    6.00    2.90 
  -1  -9   0    7.90    2.80 
  -1  -9   0    8.00    2.30 
  -1  -9   0    6.70    2.60 
  -1  -9   0    5.50    3.10 
  -1  -9   0    8.50    2.40 
   1   9   0    2.40    2.00 
   1   9   0    7.70    3.10 
   1   9   0   16.20    3.40 
   1   9   0    5.90    3.10 
   1   9   0    7.30    3.50 
  -2  -9   0    6.50    2.70 
  -2  -9   0    8.60    2.80 
  -2  -9   0    2.70    2.20 
  -2  -9   0    8.30    4.70 
   2   9   0    4.60    2.50 
   2   9   0    7.20    3.20 
   2   9   0    3.70    1.70 
   2   9   0    5.10    2.90 
   2   9   0    5.30    3.40 
  -3  -9   0   22.50    4.30 
  -3  -9   0   19.50    4.40 
  -3  -9   0   22.70    5.00 
  -3  -9   0   23.20    4.50 
  -3  -9   0   42.20   10.40 
  -3  -9   0   18.90    5.70 
  -3  -9   0   27.00    5.40 
   3   9   0   14.60    5.10 
   3   9   0   30.30    5.30 
   3   9   0   26.70    3.60 
   3   9   0   23.60    4.70 
   3   9   0   22.30    2.90 
   3   9   0   14.40    4.50 
   3   9   0   31.00    5.10 
  -4  -9   0  146.49   14.10 
  -4  -9   0  174.18   16.50 
  -4  -9   0  145.49   17.30 
  -4  -9   0  139.79   13.70 
  -4  -9   0  178.58   14.90 
  -4  -9   0  160.98   14.00 
  -4  -9   0  159.18   15.10 
  -4  -9   0  146.69   14.60 
  -4  -9   0  177.88   14.20 
  -4  -9   0  150.58   14.90 
   4   9   0  144.09   15.50 
   4   9   0  147.59   13.40 
   4   9   0  133.59   14.60 
   4   9   0  184.88   15.60 
   4   9   0  186.88   15.40 
   4   9   0  152.18   13.00 
  -5  -9   0   61.89    7.70 
  -5  -9   0   60.49    6.90 
  -5  -9   0   54.69    7.00 
  -5  -9   0   62.99    7.40 
  -5  -9   0   60.29    6.60 
  -5  -9   0   50.69    6.90 
  -5  -9   0   41.90    6.30 
  -5  -9   0   51.59    6.80 
  -5  -9   0   59.69    9.30 
  -5  -9   0   59.49    8.50 
  -5  -9   0   49.90    6.50 
   5   9   0   58.79    7.40 
   5   9   0   60.49    7.30 
   5   9   0   46.30    7.10 
   5   9   0   56.89    6.10 
   5   9   0   58.39    5.80 
   5   9   0   54.89    5.90 
  -6  -9   0   43.30    7.40 
  -6  -9   0   39.20    5.90 
  -6  -9   0   38.70    5.90 
  -6  -9   0   33.40    5.30 
  -6  -9   0   38.70    5.10 
  -6  -9   0   38.70    5.60 
  -6  -9   0   37.30    7.40 
  -6  -9   0   36.70    5.30 
  -6  -9   0   35.50    5.70 
   6   9   0   40.70    4.70 
   6   9   0   40.60    4.60 
   6   9   0   43.50    6.00 
   6   9   0   43.10    6.10 
   6   9   0   42.10    4.90 
  -7  -9   0   -0.30    1.50 
  -7  -9   0    0.40    1.30 
  -7  -9   0   -1.10    1.30 
  -7  -9   0    0.20    1.20 
  -7  -9   0   -0.30    1.50 
  -7  -9   0    0.60    1.50 
  -7  -9   0   -1.50    1.90 
   7   9   0    1.60    1.10 
   7   9   0   -0.10    0.90 
   7   9   0    2.30    1.00 
  -8  -9   0   49.10    4.50 
  -8  -9   0   43.80    5.80 
  -8  -9   0   36.10    4.20 
  -8  -9   0   43.10    4.70 
  -8  -9   0   42.60    4.40 
  -8  -9   0   37.50    5.50 
  -8  -9   0   35.90    5.50 
   8   9   0   42.20    4.00 
   8   9   0   35.30    4.20 
   1 -10   0   21.00    2.60 
   1 -10   0   19.30    3.00 
  -1  10   0   13.00    3.30 
  -1  10   0   14.90    3.80 
  -1  10   0   22.70    3.70 
   0 -10   0   12.60    2.40 
   0 -10   0    7.50    2.60 
   0 -10   0   12.90    2.60 
   0 -10   0   10.20    2.40 
   0  10   0   12.20    3.00 
   0  10   0    9.50    2.90 
   0  10   0    9.30    3.00 
   0  10   0   10.90    3.50 
  -1 -10   0   22.40    5.00 
  -1 -10   0   43.30    6.80 
  -1 -10   0   32.60    4.10 
  -1 -10   0   28.10    4.60 
  -1 -10   0   32.40    6.30 
   1  10   0   29.40    5.00 
   1  10   0   38.30    6.30 
   1  10   0   32.40    7.90 
   1  10   0   21.00    5.00 
   1  10   0   39.10    5.30 
   1  10   0   33.90    6.20 
  -2 -10   0   34.80    4.60 
  -2 -10   0   29.30    4.60 
  -2 -10   0   32.70    5.10 
  -2 -10   0   31.90    6.70 
  -2 -10   0   32.90    5.30 
   2  10   0   36.50    6.00 
   2  10   0   30.40    5.30 
   2  10   0   35.00    6.40 
   2  10   0   31.90    5.30 
  -3 -10   0   15.30    5.00 
  -3 -10   0   20.00    4.50 
  -3 -10   0   20.40    3.80 
  -3 -10   0   16.20    3.90 
  -3 -10   0   21.10    4.00 
  -3 -10   0   23.90    3.70 
  -3 -10   0   31.80    5.00 
   3  10   0   21.00    3.00 
   3  10   0   22.70    4.80 
   3  10   0   18.10    7.70 
   3  10   0   26.40    5.00 
   3  10   0   22.50    4.10 
   3  10   0   19.20    4.70 
  -4 -10   0   14.50    3.90 
  -4 -10   0   11.30    3.20 
  -4 -10   0    8.80    3.60 
  -4 -10   0    9.80    3.80 
  -4 -10   0   10.40    3.10 
  -4 -10   0   17.80    3.20 
  -4 -10   0   11.20    3.70 
  -4 -10   0   10.90    3.20 
   4  10   0    7.30    1.60 
   4  10   0   11.10    2.60 
   4  10   0   10.40    2.90 
  -5 -10   0    0.90    1.70 
  -5 -10   0    6.50    2.20 
  -5 -10   0    3.50    1.70 
  -5 -10   0    4.60    2.10 
  -5 -10   0    3.60    1.80 
  -5 -10   0    4.70    2.40 
  -5 -10   0    4.00    1.80 
  -5 -10   0    1.80    1.80 
   5  10   0    2.40    1.40 
   5  10   0    8.40    2.10 
   5  10   0    3.20    1.10 
   5  10   0    2.20    2.20 
  -6 -10   0   45.80    5.50 
  -6 -10   0   44.40    5.80 
  -6 -10   0   36.10    6.70 
  -6 -10   0   41.50    5.20 
  -6 -10   0   43.50    5.00 
  -6 -10   0   42.50    5.50 
  -6 -10   0   43.20    5.20 
  -6 -10   0   36.50    6.00 
   6  10   0   47.90    4.90 
   6  10   0   54.79    5.20 
   6  10   0   46.70    4.50 
  -7 -10   0   -1.50    0.90 
  -7 -10   0    2.70    1.00 
  -7 -10   0   -0.60    0.80 
  -7 -10   0   -0.10    0.90 
  -7 -10   0    1.00    1.30 
  -7 -10   0   -0.60    1.10 
   7  10   0    0.50    0.60 
   7  10   0    0.60    1.30 
   7  10   0   -1.60    0.90 
   0 -11   0   12.70    1.90 
   0 -11   0    9.90    2.40 
   0  11   0    9.80    2.40 
  -1 -11   0   47.80    4.90 
  -1 -11   0   45.40    4.60 
   1  11   0   53.69    5.80 
   1  11   0   36.50    5.70 
  -2 -11   0  109.19   12.60 
  -2 -11   0  119.19   10.50 
  -2 -11   0  127.99   11.50 
  -2 -11   0  112.69    9.60 
   2  11   0   87.59   10.90 
   2  11   0  112.19   12.40 
  -3 -11   0   60.19    5.80 
  -3 -11   0   58.89    6.80 
  -3 -11   0   58.79    6.20 
  -3 -11   0   48.30    7.30 
   3  11   0   59.99    6.80 
  -4 -11   0    6.60    2.10 
  -4 -11   0   10.50    2.20 
  -4 -11   0    5.20    2.30 
  -4 -11   0    8.30    2.60 
  -4 -11   0    5.90    1.60 
   4  11   0    3.80    2.00 
   4  11   0    4.30    2.50 
  -5 -11   0   -2.00    1.60 
  -5 -11   0   -1.40    0.90 
  -5 -11   0   -2.60    1.40 
  -5 -11   0    1.50    1.20 
  -5 -11   0   -0.40    1.10 
  -5 -11   0    0.30    1.40 
   5  11   0    0.90    0.50 
  -6 -11   0    8.90    2.90 
  -6 -11   0   10.40    2.30 
  -6 -11   0   13.70    2.10 
  -6 -11   0   11.10    2.50 
  -6 -11   0   10.50    2.20 
   6  11   0   16.10    2.90 
   6  11   0    9.00    1.40 
   6  11  -1   11.70    1.60 
   6  11  -1   11.00    2.40 
  -6 -11   1    8.60    1.70 
  -6 -11   1   14.60    1.70 
  -6 -11   1   11.10    2.10 
  -6 -11   1    9.70    2.10 
   5  11  -1   26.80    4.90 
   5  11  -1   26.50    2.60 
  -5 -11   1   30.40    3.60 
  -5 -11   1   25.20    4.60 
  -5 -11   1   28.60    3.70 
  -5 -11   1   22.40    3.60 
  -5 -11   1   32.30    3.50 
   4  11  -1    4.10    1.80 
   4  11  -1    2.00    1.90 
  -4 -11   1    5.80    1.50 
  -4 -11   1    1.70    2.50 
  -4 -11   1    0.70    1.50 
  -4 -11   1    7.00    2.30 
  -4 -11   1    4.30    1.50 
   3  11  -1   26.70    3.70 
  -3 -11   1   24.10    3.10 
  -3 -11   1   17.00    4.90 
  -3 -11   1   23.60    3.70 
  -3 -11   1   18.30    4.00 
  -3 -11   1   25.30    3.20 
   2  11  -1   26.10    4.40 
   2  11  -1   17.80    4.30 
  -2 -11   1   28.70    4.70 
  -2 -11   1   25.10    3.70 
   1  11  -1    9.80    2.80 
   1  11  -1   12.80    2.70 
  -1 -11   1   12.60    2.20 
  -1 -11   1   14.00    2.40 
   7  10  -1   58.89    5.30 
   7  10  -1   60.19    5.00 
   7  10  -1   58.39    6.10 
  -7 -10   1   55.69    5.30 
  -7 -10   1   43.50    6.10 
  -7 -10   1   57.59    5.70 
  -7 -10   1   55.09    5.90 
  -7 -10   1   51.59    5.30 
   6  10  -1   98.39    8.70 
   6  10  -1   99.19    8.50 
   6  10  -1  112.29    9.00 
  -6 -10   1  106.49    9.80 
  -6 -10   1  100.19    9.20 
  -6 -10   1  106.39   10.30 
  -6 -10   1  106.19    9.40 
  -6 -10   1   75.89   11.00 
   5  10  -1   -1.40    1.50 
   5  10  -1    1.50    1.90 
   5  10  -1    0.20    0.80 
   5  10  -1   -0.80    0.90 
  -5 -10   1   -0.20    1.30 
  -5 -10   1    0.40    1.70 
  -5 -10   1    0.40    1.30 
  -5 -10   1   -0.10    1.10 
  -5 -10   1    0.70    1.20 
  -5 -10   1   -0.60    1.30 
  -5 -10   1   -0.20    2.60 
   4  10  -1  108.49    8.80 
   4  10  -1  118.19    9.20 
   4  10  -1  109.99   10.70 
   4  10  -1   82.89   10.80 
  -4 -10   1  113.49   10.10 
  -4 -10   1   96.59   12.50 
  -4 -10   1  114.99   10.90 
  -4 -10   1   94.19    9.20 
  -4 -10   1  106.69   11.40 
  -4 -10   1   90.89   10.10 
   3  10  -1  551.54   41.60 
   3  10  -1  457.25   45.20 
  -3 -10   1  541.05   40.80 
  -3 -10   1  570.44   43.90 
  -3 -10   1  594.54   40.10 
  -3 -10   1  479.45   40.60 
  -3 -10   1  451.85   40.30 
   2  10  -1  279.07   24.30 
   2  10  -1  307.67   30.70 
  -2 -10   1  269.27   23.30 
  -2 -10   1  285.17   23.40 
  -2 -10   1  248.58   28.80 
  -2 -10   1  285.87   22.60 
  -2 -10   1  251.17   22.80 
  -2 -10   1  338.07   22.90 
   1  10  -1   -2.00    2.00 
   1  10  -1    2.40    1.80 
   1  10  -1    0.20    1.50 
   1  10  -1   -0.60    1.90 
  -1 -10   1    2.80    1.50 
  -1 -10   1    0.50    1.50 
  -1 -10   1    0.50    1.60 
  -1 -10   1   -1.70    1.20 
  -1 -10   1    0.20    2.20 
   0  10  -1    1.60    1.90 
   0  10  -1    4.90    2.00 
   0  10  -1    0.60    1.60 
   0  10  -1    1.00    2.10 
   0 -10   1    0.10    1.40 
   0 -10   1    0.80    1.70 
   0 -10   1    2.30    1.20 
   0 -10   1    4.80    1.60 
  -1  10  -1   -1.40    1.20 
  -1  10  -1    1.70    1.30 
  -1  10  -1    2.20    1.60 
   1 -10   1    2.20    1.40 
   1 -10   1   -0.10    0.90 
   1 -10   1   -0.30    0.80 
   8   9  -1   10.20    1.40 
   8   9  -1    8.20    1.70 
  -8  -9   1    9.60    1.90 
  -8  -9   1    8.50    2.30 
  -8  -9   1    5.10    1.90 
   7   9  -1    8.40    1.50 
   7   9  -1    7.30    1.60 
   7   9  -1    8.20    1.70 
  -7  -9   1    5.20    2.50 
  -7  -9   1    7.30    1.80 
  -7  -9   1    6.70    1.90 
  -7  -9   1    6.50    2.40 
  -7  -9   1    4.60    1.90 
  -7  -9   1    4.50    1.90 
   6   9  -1   78.99    8.20 
   6   9  -1   78.19    7.50 
   6   9  -1   78.99    6.90 
   6   9  -1   69.29    8.20 
   6   9  -1   68.19    8.70 
  -6  -9   1   58.69    7.90 
  -6  -9   1   78.09    8.50 
  -6  -9   1   77.49    7.80 
  -6  -9   1   76.29   10.30 
  -6  -9   1   68.19    7.80 
  -6  -9   1   63.89    7.90 
  -6  -9   1   62.79    9.10 
   5   9  -1   12.40    2.40 
   5   9  -1   10.40    3.10 
   5   9  -1   11.80    2.50 
   5   9  -1    7.90    3.20 
   5   9  -1   12.00    2.20 
   5   9  -1   14.30    3.40 
  -5  -9   1   18.30    3.90 
  -5  -9   1   13.00    3.10 
  -5  -9   1   11.90    3.40 
  -5  -9   1   11.30    4.20 
  -5  -9   1   10.70    3.00 
  -5  -9   1    7.80    2.60 
  -5  -9   1    9.40    3.90 
  -5  -9   1    5.60    2.80 
  -5  -9   1   10.90    2.70 
  -5  -9   1   14.60    3.30 
  -5  -9   1   15.60    3.50 
   4   9  -1  227.88   19.10 
   4   9  -1  235.58   21.80 
   4   9  -1  291.37   21.80 
   4   9  -1  277.37   21.40 
   4   9  -1  243.88   19.40 
   4   9  -1  267.07   21.70 
   4   9  -1  225.08   20.70 
   4   9  -1  243.38   19.60 
  -4  -9   1  280.07   21.20 
  -4  -9   1  229.08   20.20 
  -4  -9   1  206.98   22.00 
  -4  -9   1  241.28   20.50 
  -4  -9   1  207.48   20.60 
  -4  -9   1  246.68   21.40 
  -4  -9   1  265.97   20.20 
  -4  -9   1  212.28   20.20 
  -4  -9   1  226.38   20.20 
  -4  -9   1  245.98   24.40 
   3   9  -1  259.07   23.50 
   3   9  -1  246.38   21.90 
   3   9  -1  275.57   22.50 
   3   9  -1  272.07   22.70 
  -3  -9   1  228.68   21.60 
  -3  -9   1  246.58   22.10 
  -3  -9   1  238.48   20.60 
  -3  -9   1  242.48   21.20 
  -3  -9   1  279.37   21.90 
  -3  -9   1  245.78   25.00 
  -3  -9   1  284.87   21.20 
  -3  -9   1  248.58   22.00 
   2   9  -1  234.38   22.30 
   2   9  -1  176.48   18.00 
   2   9  -1  235.88   16.10 
   2   9  -1  208.08   18.60 
   2   9  -1  203.28   20.00 
   2   9  -1  212.18   18.90 
   2   9  -1  206.28   19.00 
  -2  -9   1  181.48   17.20 
  -2  -9   1  205.58   18.20 
  -2  -9   1  204.58   20.90 
  -2  -9   1  175.18   17.70 
  -2  -9   1  229.08   18.40 
  -2  -9   1  197.78   18.20 
  -2  -9   1  217.88   17.40 
   1   9  -1  101.49   10.00 
   1   9  -1   91.79   10.40 
   1   9  -1   94.19   11.70 
   1   9  -1  107.69   12.30 
   1   9  -1   87.39   11.30 
   1   9  -1  101.69   11.00 
   1   9  -1  116.39   14.10 
  -1  -9   1  112.69   12.60 
  -1  -9   1   82.89    9.00 
  -1  -9   1   89.39    9.60 
  -1  -9   1  107.79   10.60 
   0   9  -1  231.28   22.60 
   0   9  -1  237.08   20.90 
   0   9  -1  260.87   22.00 
   0   9  -1  243.58   21.50 
   0   9  -1  220.28   22.90 
   0  -9   1  247.38   20.20 
   0  -9   1  219.68   20.10 
   0  -9   1  271.77   19.70 
   0  -9   1  224.38   22.20 
   0  -9   1  234.28   19.80 
  -1   9  -1   16.20    3.70 
  -1   9  -1   18.90    5.30 
  -1   9  -1   15.40    6.10 
  -1   9  -1   19.50    4.10 
   1  -9   1   32.40    6.50 
   1  -9   1   25.30    3.90 
   1  -9   1   22.60    3.10 
   1  -9   1   14.90    4.00 
  -2   9  -1   41.60    6.00 
  -2   9  -1   31.90    5.00 
  -2   9  -1   33.20    5.80 
   2  -9   1   37.60    4.50 
   2  -9   1   38.50    6.50 
   2  -9   1   43.00    6.00 
  -3   9  -1    2.00    1.40 
   3  -9   1    0.00    0.90 
   3  -9   1    1.70    0.80 
   8   8  -1    0.20    1.10 
   8   8  -1    3.80    0.90 
  -8  -8   1    1.60    1.40 
  -8  -8   1    2.00    1.00 
  -8  -8   1    3.20    1.20 
  -8  -8   1    0.10    1.00 
  -8  -8   1    1.00    1.10 
   7   8  -1    7.10    2.40 
   7   8  -1    8.90    1.90 
   7   8  -1    9.50    1.90 
   7   8  -1    0.70    3.70 
   7   8  -1   14.10    2.10 
  -7  -8   1   10.00    2.60 
  -7  -8   1    6.30    2.30 
  -7  -8   1    8.10    3.10 
  -7  -8   1    9.60    2.80 
  -7  -8   1    8.50    2.90 
  -7  -8   1    8.60    3.60 
  -7  -8   1    8.80    2.10 
  -7  -8   1    6.90    3.00 
  -7  -8   1    9.60    2.60 
   6   8  -1  145.09   12.00 
   6   8  -1  145.49   12.10 
   6   8  -1  141.19   14.30 
   6   8  -1  147.89   13.30 
   6   8  -1  155.68   12.50 
  -6  -8   1  146.99   13.00 
  -6  -8   1  128.79   13.20 
  -6  -8   1  138.19   13.30 
  -6  -8   1  136.69   15.70 
  -6  -8   1  128.99   15.90 
  -6  -8   1  167.88   12.70 
  -6  -8   1  132.59   13.00 
  -6  -8   1  127.79   13.60 
  -6  -8   1  118.79   12.60 
  -6  -8   1  144.29   13.60 
   5   8  -1  191.68   16.70 
   5   8  -1  192.48   15.60 
   5   8  -1  193.28   15.40 
   5   8  -1  205.28   17.30 
  -5  -8   1  166.78   16.50 
  -5  -8   1  170.58   16.80 
  -5  -8   1  169.18   16.20 
  -5  -8   1  188.68   17.00 
  -5  -8   1  182.28   19.20 
  -5  -8   1  172.68   16.40 
  -5  -8   1  191.88   19.90 
  -5  -8   1  170.98   18.00 
  -5  -8   1  183.08   16.20 
  -5  -8   1  193.98   17.40 
   4   8  -1  286.97   22.60 
   4   8  -1  333.97   24.40 
   4   8  -1  278.27   22.40 
   4   8  -1  319.37   24.30 
   4   8  -1  277.07   23.90 
   4   8  -1  279.47   24.10 
   4   8  -1  286.37   22.80 
   4   8  -1  278.07   25.20 
  -4  -8   1  287.87   24.40 
  -4  -8   1  258.67   23.70 
  -4  -8   1  262.27   24.20 
  -4  -8   1  325.97   24.20 
  -4  -8   1  263.37   23.60 
  -4  -8   1  335.77   25.10 
  -4  -8   1  324.87   27.60 
  -4  -8   1  305.57   23.50 
  -4  -8   1  251.37   23.70 
  -4  -8   1  282.57   23.30 
  -4  -8   1  279.97   27.70 
  -4  -8   1  238.28   24.20 
  -4  -8   1  247.18   23.80 
   3   8  -1  150.68   12.60 
   3   8  -1  139.79   12.50 
   3   8  -1  156.78   15.30 
   3   8  -1  149.39   12.30 
   3   8  -1  171.88   14.40 
   3   8  -1  146.89   14.20 
   3   8  -1  166.88   14.30 
   3   8  -1  131.89   13.80 
  -3  -8   1  176.08   15.10 
  -3  -8   1  158.28   14.10 
  -3  -8   1  139.79   14.10 
  -3  -8   1  142.89   13.60 
  -3  -8   1  143.19   14.30 
  -3  -8   1  144.99   16.80 
  -3  -8   1  125.49   13.40 
  -3  -8   1  132.49   13.70 
   2   8  -1  200.28   16.50 
   2   8  -1  205.78   18.20 
   2   8  -1  194.08   14.60 
   2   8  -1  156.18   15.70 
   2   8  -1  170.68   14.10 
   2   8  -1  186.78   14.50 
   2   8  -1  159.08   16.30 
  -2  -8   1  156.08   15.50 
  -2  -8   1  175.48   18.60 
  -2  -8   1  213.08   16.90 
  -2  -8   1  163.58   16.00 
  -2  -8   1  159.08   15.50 
  -2  -8   1  151.48   15.30 
   1   8  -1   61.29    9.40 
   1   8  -1   61.09    5.60 
   1   8  -1   66.09    7.90 
   1   8  -1   58.89    7.80 
   1   8  -1   48.90    7.40 
   1   8  -1   60.79    8.50 
   1   8  -1   66.19    7.70 
  -1  -8   1   60.69    7.80 
  -1  -8   1   66.49    7.30 
  -1  -8   1   59.69    9.00 
  -1  -8   1   74.29    7.00 
  -1  -8   1   63.79    7.40 
  -1  -8   1   59.59    7.20 
  -1  -8   1   55.09    6.70 
  -1  -8   1   71.69    7.40 
  -1  -8   1   64.69    7.80 
   0   8  -1  620.04   48.10 
   0   8  -1  569.74   49.50 
   0   8  -1  585.34   48.30 
   0   8  -1  563.44   47.50 
   0   8  -1  647.54   48.70 
   0   8  -1  586.54   50.39 
   0  -8   1  565.14   46.40 
   0  -8   1  666.43   48.20 
   0  -8   1  591.94   46.90 
   0  -8   1  558.24   46.60 
   0  -8   1  625.24   49.80 
   0  -8   1  686.63   46.50 
  -1   8  -1  319.47   23.40 
  -1   8  -1  285.37   26.60 
  -1   8  -1  269.47   24.30 
  -1   8  -1  315.27   27.90 
  -1   8  -1  270.47   25.00 
   1  -8   1  300.47   24.50 
   1  -8   1  271.07   25.50 
   1  -8   1  262.07   23.00 
   1  -8   1  281.47   22.90 
   1  -8   1  289.07   24.50 
  -2   8  -1   15.60    5.00 
  -2   8  -1   15.90    4.70 
  -2   8  -1   18.50    3.60 
  -2   8  -1   15.30    4.30 
  -2   8  -1   22.30    5.00 
  -2   8  -1   17.10    3.80 
   2  -8   1   20.30    3.10 
   2  -8   1   15.20    4.00 
   2  -8   1   15.50    3.50 
   2  -8   1   22.90    3.50 
   2  -8   1   18.90    3.40 
  -3   8  -1    9.30    3.30 
  -3   8  -1   10.90    3.70 
  -3   8  -1   11.70    2.30 
  -3   8  -1   13.70    3.70 
  -3   8  -1   16.70    3.10 
   3  -8   1   10.80    2.20 
   3  -8   1   10.90    2.30 
   3  -8   1    7.70    2.60 
   3  -8   1   11.90    2.40 
  -4   8  -1   -0.20    0.90 
  -4   8  -1   -1.60    1.20 
  -4   8  -1   -0.30    1.20 
   4  -8   1    1.40    0.90 
   4  -8   1    1.10    1.00 
   4  -8   1   -0.20    1.30 
   8   7  -1   -1.40    1.20 
   8   7  -1    1.30    1.20 
  -8  -7   1    3.90    1.70 
  -8  -7   1    1.20    1.30 
  -8  -7   1    2.20    2.00 
  -8  -7   1    5.50    1.60 
  -8  -7   1    1.20    1.70 
   7   7  -1    4.00    2.40 
   7   7  -1    2.50    1.20 
   7   7  -1    7.20    1.70 
   7   7  -1    4.20    1.70 
  -7  -7   1    6.90    2.40 
  -7  -7   1    3.60    1.60 
  -7  -7   1    3.20    2.50 
  -7  -7   1    8.00    2.20 
  -7  -7   1    2.70    1.90 
  -7  -7   1    2.90    2.40 
  -7  -7   1    3.40    2.20 
  -7  -7   1   -0.90    1.60 
  -7  -7   1   -1.20    1.80 
   6   7  -1  324.07   24.80 
   6   7  -1  316.07   23.50 
  -6  -7   1  282.27   25.00 
  -6  -7   1  279.27   32.90 
  -6  -7   1  316.27   25.90 
  -6  -7   1  263.97   24.60 
   5   7  -1 1103.19   77.19 
   5   7  -1 1083.09   76.99 
   5   7  -1  951.70   75.39 
   5   7  -1  931.71   75.59 
  -5  -7   1  874.21   76.69 
  -5  -7   1  873.51   76.59 
  -5  -7   1 1185.68   77.49 
  -5  -7   1 1134.59   76.89 
  -5  -7   1 1005.90   80.89 
  -5  -7   1 1038.90   77.69 
  -5  -7   1  908.31   77.09 
  -5  -7   1  998.20   77.99 
  -5  -7   1 1061.59   78.19 
  -5  -7   1 1061.49   77.19 
  -5  -7   1 1069.19   81.79 
   4   7  -1 1255.77   97.69 
   4   7  -1 1360.86   98.89 
   4   7  -1 1339.77  100.19 
   4   7  -1 1280.37   97.49 
   4   7  -1 1309.77   98.99 
   4   7  -1 1346.77   98.89 
   4   7  -1 1530.65   99.19 
  -4  -7   1 1190.38   98.89 
  -4  -7   1 1314.07   98.49 
  -4  -7   1 1359.76   99.89 
  -4  -7   1 1297.57  100.29 
  -4  -7   1 1184.08   98.69 
  -4  -7   1 1197.08   99.19 
  -4  -7   1 1564.34  100.09 
   3   7  -1  411.16   33.20 
   3   7  -1  397.56   33.30 
   3   7  -1  476.35   33.50 
   3   7  -1  404.06   32.10 
   3   7  -1  420.26   32.00 
   3   7  -1  416.86   33.10 
   3   7  -1  416.56   34.50 
  -3  -7   1  404.66   32.60 
  -3  -7   1  387.96   33.20 
  -3  -7   1  495.55   34.10 
  -3  -7   1  391.36   33.10 
  -3  -7   1  380.06   33.40 
  -3  -7   1  454.45   34.00 
   2   7  -1    5.20    2.00 
   2   7  -1    6.20    2.10 
   2   7  -1    3.20    2.30 
   2   7  -1    7.30    2.20 
   2   7  -1    9.50    2.00 
   2   7  -1    8.10    1.80 
   2   7  -1    5.20    2.30 
  -2  -7   1    5.90    1.90 
  -2  -7   1   10.80    2.50 
  -2  -7   1   11.20    2.70 
  -2  -7   1    5.60    2.20 
  -2  -7   1   10.20    2.80 
   1   7  -1  213.58   18.20 
   1   7  -1  241.78   18.90 
   1   7  -1  214.48   16.90 
   1   7  -1  207.78   18.20 
   1   7  -1  215.68   19.60 
  -1  -7   1  205.28   18.10 
  -1  -7   1  194.78   17.70 
  -1  -7   1  188.48   17.30 
  -1  -7   1  196.48   17.50 
   0   7  -1   27.30    4.70 
   0   7  -1   28.40    4.60 
   0   7  -1   22.70    4.20 
   0   7  -1   29.10    5.30 
   0  -7   1   22.90    3.90 
   0  -7   1   23.90    3.90 
   0  -7   1   22.30    4.10 
   0  -7   1   29.30    4.00 
  -1   7  -1   10.70    3.40 
  -1   7  -1   14.30    4.40 
  -1   7  -1   15.90    4.60 
  -1   7  -1   16.30    5.30 
  -1   7  -1   10.70    4.00 
  -1   7  -1   21.70    4.20 
   1  -7   1   21.20    3.70 
   1  -7   1   16.80    3.50 
   1  -7   1   15.20    4.50 
   1  -7   1   15.00    3.30 
   1  -7   1   18.70    3.70 
   1  -7   1   15.30    3.40 
  -2   7  -1   16.70    4.20 
  -2   7  -1    9.20    3.80 
  -2   7  -1   13.80    4.60 
  -2   7  -1   17.50    3.40 
  -2   7  -1    9.20    4.30 
  -2   7  -1   18.20    4.00 
  -2   7  -1   21.30    5.20 
  -2   7  -1   18.50    4.10 
   2  -7   1   15.40    2.40 
   2  -7   1   16.40    3.80 
   2  -7   1   13.90    1.90 
   2  -7   1   17.70    3.20 
   2  -7   1   20.80    3.20 
   2  -7   1   17.90    4.40 
   2  -7   1   15.50    3.30 
  -3   7  -1   -2.10    2.10 
  -3   7  -1    1.00    2.80 
  -3   7  -1    2.40    2.40 
  -3   7  -1    0.20    2.40 
  -3   7  -1   -0.40    2.70 
  -3   7  -1    0.30    1.80 
  -3   7  -1   -2.40    1.50 
  -3   7  -1   -1.50    3.60 
   3  -7   1    1.60    0.60 
   3  -7   1    0.70    0.90 
   3  -7   1    0.00    1.30 
   3  -7   1   -1.30    1.10 
   3  -7   1    1.10    1.60 
   3  -7   1    1.10    1.40 
  -4   7  -1   30.60    4.00 
  -4   7  -1   40.50    5.60 
  -4   7  -1   28.90    4.30 
  -4   7  -1   28.20    5.70 
  -4   7  -1   33.50    5.50 
   4  -7   1   30.50    4.20 
   4  -7   1   32.10    5.10 
   4  -7   1   32.10    4.10 
   4  -7   1   31.80    3.00 
   4  -7   1   39.00    3.70 
   4  -7   1   33.50    4.00 
  -5   7  -1   10.70    2.30 
  -5   7  -1   10.60    3.10 
   5  -7   1   13.50    2.30 
  -9  -6   1    0.20    0.80 
  -9  -6   1    0.50    1.20 
  -9  -6   1   -0.90    1.20 
   8   6  -1   90.79    7.40 
  -8  -6   1   87.29    8.10 
  -8  -6   1   79.99    8.20 
  -8  -6   1   83.99   10.10 
  -8  -6   1   85.69    8.70 
  -8  -6   1   98.89    9.70 
  -8  -6   1   95.79    8.80 
  -8  -6   1   82.49   10.00 
   7   6  -1   24.20    2.80 
   7   6  -1   26.00    4.70 
   7   6  -1   21.60    3.40 
   7   6  -1   20.10    3.10 
  -7  -6   1   19.20    5.40 
  -7  -6   1   15.50    3.50 
  -7  -6   1   17.60    3.80 
  -7  -6   1   16.00    5.30 
  -7  -6   1   24.70    4.70 
  -7  -6   1   19.40    3.40 
  -7  -6   1   20.70    3.50 
  -7  -6   1   14.60    3.20 
  -7  -6   1   13.10    3.50 
   6   6  -1  489.65   41.40 
   6   6  -1  556.04   42.20 
   6   6  -1  543.85   41.20 
   6   6  -1  565.14   43.20 
  -6  -6   1  536.05   42.80 
  -6  -6   1  593.24   47.10 
  -6  -6   1  578.24   42.40 
  -6  -6   1  519.15   43.60 
  -6  -6   1  634.54   47.80 
  -6  -6   1  621.54   43.20 
  -6  -6   1  523.15   42.60 
  -6  -6   1  463.45   42.70 
  -6  -6   1  554.54   43.40 
  -6  -6   1  543.75   43.60 
  -6  -6   1  523.55   42.60 
   5   6  -1   64.39    6.50 
   5   6  -1   71.69    7.80 
   5   6  -1   74.19    6.40 
  -5  -6   1   64.49    7.70 
  -5  -6   1   68.69    8.50 
  -5  -6   1   73.19    8.50 
  -5  -6   1   78.39   11.50 
  -5  -6   1   60.49    7.40 
  -5  -6   1   63.39    7.30 
  -5  -6   1   74.09   10.40 
  -5  -6   1   66.09    7.50 
  -5  -6   1   76.69    9.40 
   4   6  -1   76.19    7.70 
   4   6  -1   64.09    7.30 
   4   6  -1   65.49    7.00 
   4   6  -1   70.69    7.30 
   4   6  -1   72.49    7.20 
   4   6  -1   74.49    7.60 
   4   6  -1   67.99    6.40 
  -4  -6   1   66.49    7.70 
  -4  -6   1   64.09    7.50 
  -4  -6   1   67.69    7.60 
  -4  -6   1   72.49    8.30 
  -4  -6   1   83.09    8.00 
  -4  -6   1   69.19    7.40 
  -4  -6   1   81.69    8.30 
   3   6  -1   92.59    8.30 
   3   6  -1   87.99    8.30 
   3   6  -1   77.69    8.00 
   3   6  -1   79.09    8.20 
   3   6  -1   91.99    8.30 
   3   6  -1   83.89    8.50 
   3   6  -1   84.89    8.10 
  -3  -6   1   77.99    8.50 
  -3  -6   1   81.39    8.30 
  -3  -6   1   77.69    8.70 
  -3  -6   1   76.49    8.30 
  -3  -6   1   93.39    8.20 
  -3  -6   1   80.49    8.30 
   2   6  -1   56.39    6.30 
   2   6  -1   58.69    6.10 
   2   6  -1   56.39    6.10 
   2   6  -1   55.79    6.00 
   2   6  -1   64.69    6.10 
   2   6  -1   54.29    5.30 
  -2  -6   1   54.39    6.00 
  -2  -6   1   51.49    6.20 
  -2  -6   1   53.99    6.40 
  -2  -6   1   64.99    5.90 
  -2  -6   1   56.39    6.40 
   1   6  -1    3.80    1.70 
   1   6  -1    1.80    1.50 
   1   6  -1    1.70    1.50 
   1   6  -1    6.00    1.90 
  -1  -6   1    1.80    1.20 
  -1  -6   1    4.80    1.60 
   0   6  -1  130.09   13.40 
   0   6  -1  130.19   12.50 
   0   6  -1  142.89   13.40 
   0  -6   1  132.59   11.60 
   0  -6   1  130.59   11.70 
   0  -6   1  140.59   12.50 
  -1   6  -1  124.49   12.40 
  -1   6  -1  116.99   12.50 
  -1   6  -1  160.48   14.40 
  -1   6  -1  131.99   12.90 
   1  -6   1  120.69   12.00 
   1  -6   1  122.49   11.10 
   1  -6   1  139.59   10.40 
   1  -6   1  128.59   11.40 
   1  -6   1  120.99   11.20 
  -2   6  -1  423.46   37.90 
  -2   6  -1  446.06   35.90 
  -2   6  -1  433.06   37.60 
  -2   6  -1  493.55   39.30 
  -2   6  -1  501.15   40.80 
  -2   6  -1  431.56   41.10 
  -2   6  -1  416.66   37.20 
   2  -6   1  468.35   35.60 
   2  -6   1  542.45   37.30 
   2  -6   1  431.46   34.60 
   2  -6   1  507.25   35.00 
   2  -6   1  442.26   37.00 
   2  -6   1  477.65   38.30 
   2  -6   1  477.45   36.10 
   2  -6   1  489.25   34.80 
  -3   6  -1 1158.28   95.89 
  -3   6  -1 1261.27   99.69 
  -3   6  -1 1158.68   94.79 
  -3   6  -1 1180.88   95.09 
  -3   6  -1 1382.86   95.99 
  -3   6  -1 1172.58   94.19 
  -3   6  -1 1174.88   96.39 
  -3   6  -1 1377.96   97.49 
  -3   6  -1 1217.48   94.29 
  -3   6  -1 1181.48   97.79 
  -3   6  -1 1223.48   97.49 
  -3   6  -1 1146.39   93.89 
   3  -6   1 1301.67   94.49 
   3  -6   1 1316.57   94.69 
   3  -6   1 1373.66   94.29 
   3  -6   1 1297.67   94.29 
   3  -6   1 1434.46   95.19 
   3  -6   1 1189.48   93.29 
   3  -6   1 1308.57   96.09 
   3  -6   1 1438.56   97.29 
   3  -6   1 1246.58   93.09 
   3  -6   1 1432.06   93.39 
  -4   6  -1  114.69   13.90 
  -4   6  -1  115.69   12.90 
  -4   6  -1  101.39   12.60 
  -4   6  -1  142.49   11.10 
  -4   6  -1  130.09   10.70 
  -4   6  -1   96.09   12.30
[truncated: 799,765 more chars]
